# Supplementary material for: Calcium Activity Dynamics Correlate with Neuronal Phenotype at a Single Cell Level and in a Threshold-Dependent Manner
Source: Int J Mol Sci. 2019 Apr 16;20(8):1880. doi: 10.3390/ijms20081880 (PMC6515432; doi:10.3390/ijms20081880)
Supplement: Supplementary file 1 [file ijms-20-01880-s001.zip]

Archive with 7 entries (7 files):
- Supppl_Data_pdf_figs/Supplementary figures with figure legend.pdf
- Supppl_Data_pdf_figs/Supplementary_Table_1_correlation_coeffecients.csv
- Supppl_Data_pdf_figs/Supplementary_Table_2_Rsquared_Measures.csv
- Supppl_Data_pdf_figs/Supplementary_Table_3_All_within_d_p_measures.csv
- Supppl_Data_pdf_figs/Supplementary_Table_4_gad1.1 vs slc17a7.xlsx
- Supppl_Data_pdf_figs/Supplementary_Table_5_tubb2b vs sox2.xlsx
- Supppl_Data_pdf_figs/Supplementary_Table_6.zip
