# Supplementary material for: Calcium Activity Dynamics Correlate with Neuronal Phenotype at a Single Cell Level and in a Threshold-Dependent Manner
Source: Int J Mol Sci. 2019 Apr 16;20(8):1880. doi: 10.3390/ijms20081880 (PMC6515432; doi:10.3390/ijms20081880)
Supplement: Supplementary file 1 [file ijms-20-01880-s001.zip › Supppl_Data_pdf_figs/Supplementary_Table_1_correlation_coeffecients.csv]

Supplementary Table 1: Pearson correlation coefficient between FISH score and calcium activity measures
Gene	Stage	Total number of cells	Markovian Entropy	Hurst Exponent	Average Power	Spikes >125 % of baseline	Spikes >150% of baseline	Spikes >200% of baseline	Spike >300% of baseline	Spikes >400% of baseline	Spikes >500% of baseline
gad1.1	14	282	-0.16886	0.17117	0.031714	-0.21641	-0.13807	0.26443	0.23903	0.13083	0.12216
gad1.1	18	192	0.040742	-0.024589	-0.22235	0.013254	0.05933	-0.039155	-0.0022734	0.00070444	-0.021422
gad1.1	22	178	-0.053716	0.080072	0.15591	-0.030357	-0.069266	-0.043895	0.012857	0.063171	0.015043
tubb2b	14	251	-0.36511	0.33815	0.24684	-0.36696	-0.25043	0.20652	0.40483	-0.034129	0.018331
tubb2b	18	214	-0.044108	0.12923	0.03882	-0.059637	-0.056869	-0.021906	0.010814	0.043202	0.065508
tubb2b	22	253	-0.011923	0.0095535	-0.048845	-0.00033097	0.096191	0.14308	-0.030138	-0.063536	-0.042868
sox2	14	310	-0.035432	-0.0393	0.19819	0.048078	0.040869	0.02129	-0.045644	-0.028119	-0.064297
sox2	18	497	-0.073297	0.19799	0.21072	-0.044049	0.19001	0.24377	-0.057368	-0.099018	-0.086691
sox2	22	233	0.15861	-0.11688	-0.12076	0.10424	0.064048	-0.028483	-0.037267	-0.046857	-0.059798
slc17a7	14	230	-0.069699	0.079368	-0.039915	-0.089577	-0.017129	0.051717	0.056742	0.092039	0.14361
slc17a7	18	268	0.028784	-0.10678	-0.18375	-0.0083402	-0.086768	0.039493	-0.021459	-0.057268	-0.098368
slc17a7	22	301	-0.062991	-0.015649	0.079782	-0.11398	-0.098714	0.099607	0.10428	0.071413	0.010404
