# Supplementary material for: Calcium Activity Dynamics Correlate with Neuronal Phenotype at a Single Cell Level and in a Threshold-Dependent Manner
Source: Int J Mol Sci. 2019 Apr 16;20(8):1880. doi: 10.3390/ijms20081880 (PMC6515432; doi:10.3390/ijms20081880)
Supplement: Supplementary file 1 [file ijms-20-01880-s001.zip › Supppl_Data_pdf_figs/Supplementary_Table_2_Rsquared_Measures.csv]

Supplementary Table 2: R squared values between FISH score and calcium measures obtained using GAM model
Gene	Stage	Markovian entropy	Hurst exponent	Average power	Spikes >125% of baseline	Spikes >150% of baseline	Spikes >200% of baseline	Spikes >300% of baseline	Spikes >400% of baseline	Spikes >500% of baseline
gad1.1	14	0.068787508	0.041860362	0.004945621	0.082825064	0.030308514	0.07673396	0.106393412	0.034572625	0.024338407
slc17a7	14	0.013576139	0.019399158	0.01981326	0.014610989	0.004050103	0.018620814	0.022852086	0.028398649	0.027790102
sox2	14	0.038894916	0.02725004	0.192286571	0.003830176	0.008285048	0.020166475	0.012721109	0.021642597	0.0120513
tubb2b	14	0.158765852	0.132533331	0.122899538	0.147349679	0.082742586	0.0559657	0.17168189	0.142448755	0.066366344
gad1.1	18	0.015893771	0.019700916	0.097885655	0.011549868	0.011386278	0.030340834	0.022128789	0.029117422	0.047628958
slc17a7	18	0.024876244	0.04461432	0.098172977	0.014316719	0.019742352	0.035967682	0.033523811	0.045127739	0.041244687
sox2	18	0.105792599	0.09956857	0.447955561	0.020839787	0.042396094	0.071299778	0.021697172	0.010422564	0.008412378
tubb2b	18	0.029263541	0.065184299	0.033199309	0.034186544	0.038629648	0.019661496	0.012925009	0.033068577	0.029566786
gad1.1	22	0.011057158	0.028724064	0.191687228	0.015109278	0.053050153	0.019649985	0.01021467	0.011259705	0.019096076
slc17a7	22	0.014958052	0.012091708	0.019296864	0.011464156	0.022198558	0.017269656	0.029113452	0.019167007	0.009859351
sox2	22	0.029097784	0.022209049	0.021215108	0.028155071	0.011861833	0.010672289	0.033696575	0.02224815	0.038255157
tubb2b	22	0.021283865	0.031090092	0.007595237	0.049634933	0.014250464	0.055743064	0.023861506	0.008235877	0.003086928
