# Supplementary material for: Calcium Activity Dynamics Correlate with Neuronal Phenotype at a Single Cell Level and in a Threshold-Dependent Manner
Source: Int J Mol Sci. 2019 Apr 16;20(8):1880. doi: 10.3390/ijms20081880 (PMC6515432; doi:10.3390/ijms20081880)
Supplement: Supplementary file 1 [file ijms-20-01880-s001.zip › Supppl_Data_pdf_figs/Supplementary_Table_3_All_within_d_p_measures.csv]

Supplementary Table 3: Statistical test (Cohen's d and KS test) between marker posivity and marker negative cells
Measure	Gene	Stage	FISH score Threshold	No of +ve cells	No of -ve cells	Mean of +ve cells	Std of +ve cells	Mean of -ve cells	std of -ve cells	Cohen's d value	p value (KS test)
Average Power	gad1.1	14	2	100	182	1106.5	3383.5	740.94	1672.1	0.15107	0.25696
Average Power	gad1.1	18	2	103	89	2061.8	5057.8	5733.5	10870	-0.44377	0.00011324
Average Power	gad1.1	22	2	137	41	9760	14426	4899.2	18248	0.31608	3.16E-05
Average Power	tubb2b	14	2	112	139	1131.8	1436.4	822.9	1203.6	0.23535	0.0012022
Average Power	tubb2b	18	2	143	71	249.05	991.06	239.18	179.64	0.012072	0.0003252
Average Power	tubb2b	22	2	133	120	316.52	889.56	1165	3370.5	-0.35225	3.81E-06
Average Power	Sox2	14	2	267	43	7136.8	6837.2	3429.3	5409.9	0.55664	5.24E-10
Average Power	Sox2	18	2	401	96	12160	23476	2950.3	8420.3	0.42987	7.66E-20
Average Power	Sox2	22	2	146	87	51.923	121.79	77.875	193.87	-0.17001	0.96152
Average Power	slc17a7	14	2	211	19	464.77	1266.4	1131.9	2669.5	-0.46711	0.10288
Average Power	slc17a7	18	2	173	95	311.68	574.43	1273.2	2646.9	-0.58634	2.30E-14
Average Power	slc17a7	22	2	228	73	172.05	317.84	124.54	221.15	0.15972	0.058279
Average Power	gad1.1	14	3	37	245	679.58	1364.1	899.4	2544.3	-0.09065	0.29959
Average Power	gad1.1	18	3	29	163	1143.6	3780.3	4230	8963.3	-0.36731	1.65E-06
Average Power	gad1.1	22	3	71	107	10196	12388	7608.4	17194	0.16731	0.00046379
Average Power	tubb2b	14	3	46	205	1415	1540.8	858.8	1245.3	0.42661	0.00073127
Average Power	tubb2b	18	3	69	145	336.18	1414.7	202.75	182.71	0.16366	0.10411
Average Power	tubb2b	22	3	73	180	333.1	1006.2	875.45	2810.2	-0.22286	0.00060631
Average Power	Sox2	14	3	186	124	7772.3	7205.3	4897.9	5669.7	0.43323	2.34E-06
Average Power	Sox2	18	3	297	200	15149	24392	3299.7	14328	0.56598	1.72E-54
Average Power	Sox2	22	3	118	115	44.919	102.15	78.743	190.39	-0.22219	0.50911
Average Power	slc17a7	14	3	168	62	462.59	1382.7	675.11	1575.9	-0.1479	0.0062611
Average Power	slc17a7	18	3	144	124	345.41	622.25	1009.2	2363.9	-0.39723	2.16E-07
Average Power	slc17a7	22	3	124	177	196.19	391.91	135.54	205.29	0.20445	0.34444
Average Power	gad1.1	14	4	8	274	383.34	169.1	884.79	2455.4	-0.20681	0.33164
Average Power	gad1.1	18	4	6	186	173.47	72.527	3879.6	8564.5	-0.43854	0.0054738
Average Power	gad1.1	22	4	24	154	12454	11539	8046.1	15946	0.28544	0.0019108
Average Power	tubb2b	14	4	16	235	1916.5	2016.5	895.66	1237.3	0.78671	0.0058495
Average Power	tubb2b	18	4	4	210	347.68	213.33	243.83	822.99	0.12702	0.064816
Average Power	tubb2b	22	4	35	218	216.16	410.06	799.69	2616.7	-0.23938	0.041144
Average Power	Sox2	14	4	89	221	7944.8	5522.5	6090	7157.6	0.27556	3.86E-06
Average Power	Sox2	18	4	250	247	17570	25792	3104.2	13084	0.70611	1.05E-73
Average Power	Sox2	22	4	77	156	37.479	94.909	73.526	173.54	-0.23681	0.11774
Average Power	slc17a7	14	4	101	129	448.62	1475.8	575.67	1408.9	-0.088314	0.03826
Average Power	slc17a7	18	4	101	167	353.26	684.25	833.51	2069.1	-0.28458	0.00029049
Average Power	slc17a7	22	4	69	232	179.19	437.44	154.97	242.05	0.081258	0.45473
Hurst Exponent	gad1.1	14	2	100	182	0.6347	0.072813	0.60143	0.062418	0.50198	0.00013878
Hurst Exponent	gad1.1	18	2	103	89	0.58697	0.060599	0.60226	0.075799	-0.22468	0.23481
Hurst Exponent	gad1.1	22	2	137	41	0.59109	0.065123	0.5779	0.068287	0.20023	0.20951
Hurst Exponent	tubb2b	14	2	112	139	0.62865	0.0781	0.58971	0.056801	0.5801	5.79E-05
Hurst Exponent	tubb2b	18	2	143	71	0.58458	0.05905	0.56257	0.055002	0.38121	0.029836
Hurst Exponent	tubb2b	22	2	133	120	0.63399	0.05656	0.61578	0.094008	0.23756	0.00035878
Hurst Exponent	Sox2	14	2	267	43	0.58237	0.056575	0.56368	0.045513	0.33866	0.026359
Hurst Exponent	Sox2	18	2	401	96	0.59153	0.057682	0.55499	0.060965	0.62642	1.12E-10
Hurst Exponent	Sox2	22	2	146	87	0.58127	0.0712	0.59068	0.081316	-0.12528	0.50388
Hurst Exponent	slc17a7	14	2	211	19	0.59627	0.064054	0.5808	0.04828	0.24574	0.63951
Hurst Exponent	slc17a7	18	2	173	95	0.57878	0.059651	0.60165	0.060872	-0.38052	0.0022897
Hurst Exponent	slc17a7	22	2	228	73	0.58388	0.058096	0.57763	0.063078	0.10533	0.63699
Hurst Exponent	gad1.1	14	3	37	245	0.61416	0.062375	0.61308	0.068992	0.015867	0.96799
Hurst Exponent	gad1.1	18	3	29	163	0.59635	0.064494	0.59365	0.069153	0.039436	0.91659
Hurst Exponent	gad1.1	22	3	71	107	0.59097	0.063869	0.58612	0.067449	0.073444	0.9442
Hurst Exponent	tubb2b	14	3	46	205	0.64519	0.063541	0.59854	0.068345	0.69114	1.47E-05
Hurst Exponent	tubb2b	18	3	69	145	0.58559	0.059014	0.57332	0.058097	0.21015	0.22241
Hurst Exponent	tubb2b	22	3	73	180	0.63018	0.050792	0.62339	0.08544	0.088054	0.029464
Hurst Exponent	Sox2	14	3	186	124	0.5844	0.056175	0.57284	0.053919	0.20909	0.061821
Hurst Exponent	Sox2	18	3	297	200	0.59805	0.052291	0.5643	0.065042	0.58438	2.20E-16
Hurst Exponent	Sox2	22	3	118	115	0.57682	0.066188	0.59295	0.082762	-0.21548	0.22325
Hurst Exponent	slc17a7	14	3	168	62	0.60054	0.064804	0.57997	0.055406	0.32944	0.22321
Hurst Exponent	slc17a7	18	3	144	124	0.581	0.061015	0.59372	0.060434	-0.20947	0.09868
Hurst Exponent	slc17a7	22	3	124	177	0.58151	0.059736	0.58295	0.059148	-0.024305	0.80539
Hurst Exponent	gad1.1	14	4	8	274	0.61984	0.077697	0.61303	0.067906	0.099839	0.84639
Hurst Exponent	gad1.1	18	4	6	186	0.57834	0.03718	0.59457	0.069083	-0.23715	0.51629
Hurst Exponent	gad1.1	22	4	24	154	0.58646	0.060626	0.5883	0.066871	-0.027854	0.8672
Hurst Exponent	tubb2b	14	4	16	235	0.6639	0.055089	0.60322	0.06905	0.88851	0.0010505
Hurst Exponent	tubb2b	18	4	4	210	0.59791	0.037475	0.57688	0.058855	0.35876	0.35337
Hurst Exponent	tubb2b	22	4	35	218	0.62106	0.045141	0.62604	0.08103	-0.064472	0.03484
Hurst Exponent	Sox2	14	4	89	221	0.57933	0.062264	0.57995	0.052663	-0.011218	0.1468
Hurst Exponent	Sox2	18	4	250	247	0.60256	0.050836	0.56616	0.063094	0.63567	5.48E-17
Hurst Exponent	Sox2	22	4	77	156	0.57764	0.064061	0.5883	0.079952	-0.14194	0.54376
Hurst Exponent	slc17a7	14	4	101	129	0.59671	0.062751	0.59365	0.063334	0.048497	0.94846
Hurst Exponent	slc17a7	18	4	101	167	0.58265	0.062347	0.58945	0.060158	-0.11161	0.094705
Hurst Exponent	slc17a7	22	4	69	232	0.57679	0.059957	0.58401	0.059127	-0.12175	0.74839
Markovian Entropy	gad1.1	14	2	100	182	0.89975	0.087907	0.93478	0.07918	-0.42531	3.92E-05
Markovian Entropy	gad1.1	18	2	103	89	0.93546	0.10112	0.91032	0.13717	0.2109	0.51305
Markovian Entropy	gad1.1	22	2	137	41	0.94509	0.074963	0.95292	0.070271	-0.10588	0.25249
Markovian Entropy	tubb2b	14	2	112	139	0.89579	0.10236	0.94574	0.063947	-0.59974	7.45E-05
Markovian Entropy	tubb2b	18	2	143	71	0.95333	0.066322	0.96395	0.044205	-0.17717	0.1832
Markovian Entropy	tubb2b	22	2	133	120	0.8854	0.099649	0.92187	0.091875	-0.37967	1.37E-06
Markovian Entropy	Sox2	14	2	267	43	0.9602	0.042224	0.97254	0.038329	-0.29601	0.0090384
Markovian Entropy	Sox2	18	2	401	96	0.94966	0.062681	0.96291	0.075064	-0.20316	1.84E-12
Markovian Entropy	Sox2	22	2	146	87	0.94713	0.09123	0.92124	0.1215	0.25008	0.2885
Markovian Entropy	slc17a7	14	2	211	19	0.92503	0.1042	0.93746	0.091779	-0.12039	0.46625
Markovian Entropy	slc17a7	18	2	173	95	0.94873	0.072677	0.92532	0.090641	0.29451	0.0059525
Markovian Entropy	slc17a7	22	2	228	73	0.94492	0.063953	0.94454	0.07338	0.0057644	0.62014
Markovian Entropy	gad1.1	14	3	37	245	0.92134	0.073319	0.92251	0.085541	-0.013831	0.45893
Markovian Entropy	gad1.1	18	3	29	163	0.9221	0.11411	0.92411	0.1208	-0.01676	0.50757
Markovian Entropy	gad1.1	22	3	71	107	0.9412	0.084206	0.95067	0.066128	-0.12824	0.97895
Markovian Entropy	tubb2b	14	3	46	205	0.88012	0.099207	0.93317	0.080846	-0.62819	1.77E-05
Markovian Entropy	tubb2b	18	3	69	145	0.95541	0.071446	0.95754	0.053969	-0.035346	0.42145
Markovian Entropy	tubb2b	22	3	73	180	0.89024	0.092342	0.90775	0.099418	-0.17968	0.0048599
Markovian Entropy	Sox2	14	3	186	124	0.9568	0.045638	0.96957	0.034234	-0.3078	0.011877
Markovian Entropy	Sox2	18	3	297	200	0.94721	0.057575	0.95965	0.075046	-0.19096	7.97E-16
Markovian Entropy	Sox2	22	3	118	115	0.954	0.07636	0.9205	0.12444	0.32546	0.24079
Markovian Entropy	slc17a7	14	3	168	62	0.91752	0.11186	0.94916	0.07008	-0.30904	0.14571
Markovian Entropy	slc17a7	18	3	144	124	0.94387	0.077575	0.93645	0.083137	0.092629	0.36582
Markovian Entropy	slc17a7	22	3	124	177	0.94039	0.067213	0.94793	0.065554	-0.11385	0.4165
Markovian Entropy	gad1.1	14	4	8	274	0.9225	0.071445	0.92235	0.084369	0.0018122	0.73477
Markovian Entropy	gad1.1	18	4	6	186	0.96532	0.021072	0.92247	0.12116	0.35831	0.72349
Markovian Entropy	gad1.1	22	4	24	154	0.95074	0.060027	0.9463	0.075857	0.060108	0.98811
Markovian Entropy	tubb2b	14	4	16	235	0.83765	0.11069	0.92929	0.081973	-1.0912	0.00046332
Markovian Entropy	tubb2b	18	4	4	210	0.90412	0.068148	0.95785	0.059563	-0.90011	0.040411
Markovian Entropy	tubb2b	22	4	35	218	0.90367	0.069812	0.90254	0.10145	0.011549	0.18315
Markovian Entropy	Sox2	14	4	89	221	0.95778	0.050837	0.96357	0.037661	-0.13836	0.21048
Markovian Entropy	Sox2	18	4	250	247	0.94287	0.060808	0.96168	0.068544	-0.29046	1.36E-13
Markovian Entropy	Sox2	22	4	77	156	0.95213	0.080353	0.93023	0.11352	0.211	0.51629
Markovian Entropy	slc17a7	14	4	101	129	0.92628	0.1093	0.92587	0.098421	0.0039628	0.3222
Markovian Entropy	slc17a7	18	4	101	167	0.93992	0.083183	0.94075	0.078479	-0.01036	0.35729
Markovian Entropy	slc17a7	22	4	69	232	0.93939	0.068002	0.94644	0.065764	-0.10647	0.37483
Spike_125	gad1.1	14	2	100	182	22.136	7.7892	25.727	7.9453	-0.45505	6.87E-05
Spike_125	gad1.1	18	2	103	89	26.374	8.0728	24.997	9.1525	0.16033	0.63858
Spike_125	gad1.1	22	2	137	41	26.857	6.7719	27.984	6.8853	-0.16572	0.66821
Spike_125	tubb2b	14	2	112	139	22.145	7.7613	27.162	7.2935	-0.66851	4.91E-07
Spike_125	tubb2b	18	2	143	71	27.055	6.2004	28.428	5.856	-0.22548	0.25297
Spike_125	tubb2b	22	2	133	120	20.66	6.5208	22.626	9.2597	-0.24774	0.0001131
Spike_125	Sox2	14	2	267	43	28.429	6.0005	28.769	5.374	-0.057487	0.9969
Spike_125	Sox2	18	2	401	96	26.861	6.8743	29.205	5.1744	-0.35612	0.0066061
Spike_125	Sox2	22	2	146	87	26.75	8.6863	25.257	9.7143	0.16431	0.76511
Spike_125	slc17a7	14	2	211	19	25.384	8.2647	27.574	8.2662	-0.26503	0.2356
Spike_125	slc17a7	18	2	173	95	27.611	7.1777	26.223	7.166	0.19351	0.053986
Spike_125	slc17a7	22	2	228	73	26.157	6.9767	26.67	7.7525	-0.071513	0.19897
Spike_125	gad1.1	14	3	37	245	22.863	7.8769	24.694	8.0783	-0.22742	0.16629
Spike_125	gad1.1	18	3	29	163	26.192	8.0541	25.654	8.7086	0.062414	0.97226
Spike_125	gad1.1	22	3	71	107	27.225	7.2371	27.044	6.5195	0.026546	0.75779
Spike_125	tubb2b	14	3	46	205	20.912	7.473	25.823	7.7237	-0.63959	4.02E-05
Spike_125	tubb2b	18	3	69	145	27.601	6.3941	27.468	5.9908	0.021675	0.74147
Spike_125	tubb2b	22	3	73	180	20.638	6.2087	21.98	8.5844	-0.1683	0.0079905
Spike_125	Sox2	14	3	186	124	28.114	5.9722	29.02	5.7983	-0.15348	0.17266
Spike_125	Sox2	18	3	297	200	26.818	6.186	28.049	7.2166	-0.186	0.024454
Spike_125	Sox2	22	3	118	115	27.01	8.5496	25.353	9.5814	0.18264	0.46816
Spike_125	slc17a7	14	3	168	62	24.692	8.5047	27.931	7.1327	-0.39692	0.019527
Spike_125	slc17a7	18	3	144	124	27.178	7.489	27.05	6.8582	0.017778	0.54557
Spike_125	slc17a7	22	3	124	177	25.496	7.5228	26.832	6.8672	-0.18702	0.26533
Spike_125	gad1.1	14	4	8	274	22.6	8.2619	24.508	8.0653	-0.23645	0.761
Spike_125	gad1.1	18	4	6	186	30.325	2.3354	25.588	8.6842	0.55234	0.14213
Spike_125	gad1.1	22	4	24	154	27.473	7.4053	27.061	6.7196	0.06045	0.2316
Spike_125	tubb2b	14	4	16	235	18.323	7.1608	25.373	7.7557	-0.91297	0.00046332
Spike_125	tubb2b	18	4	4	210	23.349	7.4122	27.59	6.0752	-0.69573	0.19096
Spike_125	tubb2b	22	4	35	218	21.249	5.0748	21.648	8.3637	-0.049905	0.18792
Spike_125	Sox2	14	4	89	221	28.678	5.8197	28.395	5.9579	0.047819	0.821
Spike_125	Sox2	18	4	250	247	26.592	6.2199	28.044	6.9775	-0.21977	0.0063424
Spike_125	Sox2	22	4	77	156	27.304	7.8624	25.644	9.6177	0.1828	0.6513
Spike_125	slc17a7	14	4	101	129	25.4	8.0417	25.694	8.4714	-0.035518	0.2905
Spike_125	slc17a7	18	4	101	167	26.572	7.6934	27.45	6.8719	-0.12213	0.79574
Spike_125	slc17a7	22	4	69	232	25.161	7.3242	26.615	7.0957	-0.20342	0.24326
Spike_125_duration	gad1.1	14	2	100	182	5.8699	7.5417	4.2664	2.3673	0.32915	1.56E-05
Spike_125_duration	gad1.1	18	2	103	89	4.1503	2.2665	5.2705	5.5584	-0.27114	0.25159
Spike_125_duration	gad1.1	22	2	137	41	4.0287	2.4459	3.7781	2.5047	0.10189	0.11325
Spike_125_duration	tubb2b	14	2	112	139	5.2098	3.2789	3.8784	1.8759	0.51274	2.72E-05
Spike_125_duration	tubb2b	18	2	143	71	3.8013	2.0933	3.4854	1.1256	0.1725	0.2771
Spike_125_duration	tubb2b	22	2	133	120	5.9237	5.2838	6.9655	22.474	-0.065353	1.23E-08
Spike_125_duration	Sox2	14	2	267	43	3.5926	1.3977	3.2581	0.69623	0.25263	0.1045
Spike_125_duration	Sox2	18	2	401	96	4.2908	7.3302	3.3559	1.7432	0.14094	1.48E-11
Spike_125_duration	Sox2	22	2	146	87	4.0292	2.6505	5.2683	5.4335	-0.31574	0.39726
Spike_125_duration	slc17a7	14	2	211	19	4.9845	6.4311	4.6803	4.734	0.048184	0.8069
Spike_125_duration	slc17a7	18	2	173	95	3.8507	1.952	4.0645	1.6223	-0.11608	0.0060118
Spike_125_duration	slc17a7	22	2	228	73	3.9712	1.9339	3.9106	1.6339	0.032456	0.6646
Spike_125_duration	gad1.1	14	3	37	245	5.3509	4.4242	4.7571	4.998	0.12049	0.18459
Spike_125_duration	gad1.1	18	3	29	163	4.2558	2.407	4.7432	4.3988	-0.11701	0.95744
Spike_125_duration	gad1.1	22	3	71	107	4.1489	2.5182	3.8529	2.4164	0.12042	0.72769
Spike_125_duration	tubb2b	14	3	46	205	5.562	3.5442	4.228	2.3813	0.50727	4.22E-05
Spike_125_duration	tubb2b	18	3	69	145	3.8391	2.5892	3.6286	1.3377	0.11471	0.77072
Spike_125_duration	tubb2b	22	3	73	180	5.6009	4.1486	6.7491	18.693	-0.072023	9.59E-05
Spike_125_duration	Sox2	14	3	186	124	3.6458	1.2542	3.3968	1.4216	0.18812	0.013795
Spike_125_duration	Sox2	18	3	297	200	3.9642	2.0048	4.327	10.185	-0.054633	3.87E-13
Spike_125_duration	Sox2	22	3	118	115	3.854	2.4393	5.1463	4.9981	-0.32995	0.31913
Spike_125_duration	slc17a7	14	3	168	62	5.2983	7.129	4.041	2.9515	0.19992	0.16031
Spike_125_duration	slc17a7	18	3	144	124	3.9696	2.0688	3.8764	1.5433	0.05052	0.28647
Spike_125_duration	slc17a7	22	3	124	177	4.1625	2.1298	3.8121	1.642	0.18855	0.34494
Spike_125_duration	gad1.1	14	4	8	274	4.9845	2.6652	4.8307	4.9766	0.031178	0.42179
Spike_125_duration	gad1.1	18	4	6	186	3.2613	0.25	4.715	4.2171	-0.34933	0.19347
Spike_125_duration	gad1.1	22	4	24	154	3.9774	1.7915	3.97	2.5473	0.003012	0.85007
Spike_125_duration	tubb2b	14	4	16	235	6.0863	2.825	4.3626	2.635	0.65123	0.0018434
Spike_125_duration	tubb2b	18	4	4	210	4.7106	1.2754	3.6772	1.8387	0.56414	0.076021
Spike_125_duration	tubb2b	22	4	35	218	4.9169	1.7061	6.6588	17.129	-0.10928	0.020624
Spike_125_duration	Sox2	14	4	89	221	3.569	1.2513	3.537	1.359	0.024041	0.060603
Spike_125_duration	Sox2	18	4	250	247	4.0625	2.1371	4.1586	9.1754	-0.014468	5.75E-15
Spike_125_duration	Sox2	22	4	77	156	3.8304	1.8463	4.8183	4.6364	-0.25056	0.32667
Spike_125_duration	slc17a7	14	4	101	129	5.3228	8.6929	4.6749	3.4346	0.10274	0.80592
Spike_125_duration	slc17a7	18	4	101	167	4.1181	2.2518	3.8106	1.5378	0.16718	0.8016
Spike_125_duration	slc17a7	22	4	69	232	4.0934	1.6243	3.9158	1.9299	0.09524	0.29209
Spike_150	gad1.1	14	2	100	182	13.535	4.2087	14.857	4.0953	-0.31972	0.0082071
Spike_150	gad1.1	18	2	103	89	14.773	4.2956	13.946	4.4863	0.18858	0.61529
Spike_150	gad1.1	22	2	137	41	15.319	3.5647	16.16	4.5387	-0.22062	0.81108
Spike_150	tubb2b	14	2	112	139	13.231	4.7337	15.021	4.1287	-0.40603	0.00093461
Spike_150	tubb2b	18	2	143	71	15.075	3.1758	16.027	3.1127	-0.30187	0.22326
Spike_150	tubb2b	22	2	133	120	13.736	4.3286	12.79	5.0103	0.20288	0.12699
Spike_150	Sox2	14	2	267	43	15.778	3.6783	14.466	3.3354	0.36125	0.11539
Spike_150	Sox2	18	2	401	96	15.268	4.204	14.93	2.982	0.084391	0.09197
Spike_150	Sox2	22	2	146	87	14.806	4.5757	13.98	4.8962	0.17587	0.31458
Spike_150	slc17a7	14	2	211	19	14.787	4.265	15.3	3.7157	-0.12159	0.75447
Spike_150	slc17a7	18	2	173	95	15.327	3.6883	15.788	4.1681	-0.11907	0.76001
Spike_150	slc17a7	22	2	228	73	15.156	3.7659	15.387	4.0582	-0.060149	0.77201
Spike_150	gad1.1	14	3	37	245	13.904	4.0414	14.461	4.2	-0.13333	0.50851
Spike_150	gad1.1	18	3	29	163	15.026	4.5107	14.277	4.3762	0.17039	0.21669
Spike_150	gad1.1	22	3	71	107	15.409	3.2596	15.582	4.1544	-0.045292	0.64827
Spike_150	tubb2b	14	3	46	205	13.018	5.0422	14.493	4.3231	-0.33047	0.039163
Spike_150	tubb2b	18	3	69	145	15.211	3.3937	15.477	3.081	-0.083361	0.91124
Spike_150	tubb2b	22	3	73	180	13.586	4.2083	13.166	4.8627	0.089728	0.42572
Spike_150	Sox2	14	3	186	124	15.725	3.5713	15.404	3.7857	0.087709	0.50558
Spike_150	Sox2	18	3	297	200	15.434	3.9012	14.858	4.1204	0.14433	0.41431
Spike_150	Sox2	22	3	118	115	14.858	4.5927	14.127	4.8084	0.15542	0.48665
Spike_150	slc17a7	14	3	168	62	14.526	4.3499	15.649	3.7461	-0.26758	0.3534
Spike_150	slc17a7	18	3	144	124	15.147	3.6455	15.89	4.0812	-0.19271	0.10515
Spike_150	slc17a7	22	3	124	177	14.689	3.7859	15.579	3.8342	-0.2334	0.11227
Spike_150	gad1.1	14	4	8	274	13.797	3.9682	14.405	4.1883	-0.14538	0.92685
Spike_150	gad1.1	18	4	6	186	16.66	2.0634	14.317	4.4313	0.53445	0.41157
Spike_150	gad1.1	22	4	24	154	14.963	2.7946	15.599	3.9494	-0.16653	0.31352
Spike_150	tubb2b	14	4	16	235	10.925	5.1092	14.447	4.3663	-0.79775	0.015444
Spike_150	tubb2b	18	4	4	210	16.482	5.1905	15.37	3.1454	0.34914	0.35337
Spike_150	tubb2b	22	4	35	218	13.985	3.4818	13.175	4.8408	0.17302	0.34981
Spike_150	Sox2	14	4	89	221	15.527	3.2674	15.624	3.8078	-0.02672	0.85268
Spike_150	Sox2	18	4	250	247	15.684	3.9165	14.715	4.0258	0.24393	0.02629
Spike_150	Sox2	22	4	77	156	15.005	4.1754	14.247	4.9384	0.16122	0.72378
Spike_150	slc17a7	14	4	101	129	15.216	4.2149	14.526	4.2109	0.16373	0.45959
Spike_150	slc17a7	18	4	101	167	14.795	3.6353	15.911	3.9468	-0.29136	0.00928
Spike_150	slc17a7	22	4	69	232	14.797	3.5339	15.336	3.9166	-0.14051	0.55029
Spike_150_duration	gad1.1	14	2	100	182	5.7469	7.294	4.0905	2.6288	0.34331	9.81E-07
Spike_150_duration	gad1.1	18	2	103	89	4.2034	3.2892	4.976	4.3008	-0.20375	0.51795
Spike_150_duration	gad1.1	22	2	137	41	3.709	1.7543	4.0142	5.7877	-0.096561	0.2504
Spike_150_duration	tubb2b	14	2	112	139	5.8691	5.9978	3.7552	1.8932	0.49794	4.88E-06
Spike_150_duration	tubb2b	18	2	143	71	3.7338	3.1679	3.1484	1.0257	0.22019	0.049647
Spike_150_duration	tubb2b	22	2	133	120	6.098	5.9805	7.4433	22.511	-0.083588	8.34E-06
Spike_150_duration	Sox2	14	2	267	43	3.4553	2.2145	3.2025	1.4351	0.11895	0.044441
Spike_150_duration	Sox2	18	2	401	96	4.2673	7.7906	3.1643	1.5537	0.15676	5.50E-05
Spike_150_duration	Sox2	22	2	146	87	4.0233	3.0849	5.5096	6.797	-0.30876	0.43358
Spike_150_duration	slc17a7	14	2	211	19	4.787	6.2791	4.0419	3.6472	0.12189	0.38087
Spike_150_duration	slc17a7	18	2	173	95	3.7158	2.2599	3.8704	2.0497	-0.070645	0.011674
Spike_150_duration	slc17a7	22	2	228	73	3.7149	1.9354	3.7648	2.0386	-0.025459	0.5927
Spike_150_duration	gad1.1	14	3	37	245	4.8193	3.2497	4.6565	5.0869	0.033307	0.11349
Spike_150_duration	gad1.1	18	3	29	163	4.232	2.931	4.6202	3.9405	-0.10191	0.97226
Spike_150_duration	gad1.1	22	3	71	107	3.7292	1.9422	3.8125	3.7581	-0.026334	0.72479
Spike_150_duration	tubb2b	14	3	46	205	6.2059	5.9571	4.3602	3.8603	0.42771	4.12E-05
Spike_150_duration	tubb2b	18	3	69	145	3.8753	4.3339	3.3799	1.2535	0.18603	0.45008
Spike_150_duration	tubb2b	22	3	73	180	5.9879	5.7239	7.0395	18.719	-0.065311	0.0042399
Spike_150_duration	Sox2	14	3	186	124	3.5293	2.2325	3.2566	1.9458	0.12848	0.0027951
Spike_150_duration	Sox2	18	3	297	200	3.8964	2.8891	4.2886	10.541	-0.055648	1.87E-07
Spike_150_duration	Sox2	22	3	118	115	3.8006	2.6938	5.3762	6.2687	-0.32804	0.17554
Spike_150_duration	slc17a7	14	3	168	62	5.1079	6.9351	3.6891	2.5792	0.23323	0.07444
Spike_150_duration	slc17a7	18	3	144	124	3.8013	2.2322	3.7349	2.1376	0.030329	0.65401
Spike_150_duration	slc17a7	22	3	124	177	3.8866	1.9736	3.6152	1.9441	0.13877	0.28995
Spike_150_duration	gad1.1	14	4	8	274	4.8316	2.1706	4.6734	4.9399	0.032363	0.23399
Spike_150_duration	gad1.1	18	4	6	186	3.0082	0.37305	4.6116	3.8514	-0.42188	0.21766
Spike_150_duration	gad1.1	22	4	24	154	3.6484	1.5446	3.7997	3.3393	-0.047833	0.56285
Spike_150_duration	tubb2b	14	4	16	235	7.4045	4.6799	4.5142	4.2923	0.66958	0.00027436
Spike_150_duration	tubb2b	18	4	4	210	4.4768	1.8181	3.5217	2.6803	0.35769	0.34027
Spike_150_duration	tubb2b	22	4	35	218	4.8801	1.9346	7.0341	17.29	-0.13385	0.12205
Spike_150_duration	Sox2	14	4	89	221	3.4091	1.7447	3.4247	2.2617	-0.0073212	0.37681
Spike_150_duration	Sox2	18	4	250	247	3.9628	3.0879	4.1468	9.5044	-0.026103	1.71E-08
Spike_150_duration	Sox2	22	4	77	156	3.8007	2.3122	4.9621	5.6782	-0.24011	0.72378
Spike_150_duration	slc17a7	14	4	101	129	4.9411	8.2677	4.5566	3.6282	0.062892	0.41805
Spike_150_duration	slc17a7	18	4	101	167	4.0061	2.5112	3.6282	1.9562	0.17322	0.71726
Spike_150_duration	slc17a7	22	4	69	232	3.8256	1.6173	3.6977	2.0502	0.065266	0.51215
Spike_200_duration	gad1.1	14	2	100	182	5.7037	7.4736	4.0641	3.2785	0.31734	0.00014777
Spike_200_duration	gad1.1	18	2	103	89	4.7593	5.5897	4.884	4.6245	-0.024139	0.67486
Spike_200_duration	gad1.1	22	2	137	41	3.8017	2.9851	3.1392	2.0647	0.23638	0.17871
Spike_200_duration	tubb2b	14	2	112	139	6.0286	6.1058	3.9369	2.7139	0.45973	8.33E-05
Spike_200_duration	tubb2b	18	2	143	71	3.9424	3.9184	2.8467	0.97871	0.33653	0.027974
Spike_200_duration	tubb2b	22	2	133	120	5.4308	5.8836	6.1773	6.2416	-0.12326	0.0033477
Spike_200_duration	Sox2	14	2	267	43	3.4153	2.7323	3.5404	3.0235	-0.045105	0.39291
Spike_200_duration	Sox2	18	2	401	96	4.5247	9.1613	3.1294	2.094	0.16839	9.84E-05
Spike_200_duration	Sox2	22	2	146	87	4.0559	3.5092	5.0375	6.7824	-0.19687	0.80036
Spike_200_duration	slc17a7	14	2	211	19	4.5234	5.7889	3.2781	2.0653	0.22295	0.034882
Spike_200_duration	slc17a7	18	2	173	95	3.686	3.1074	4.1343	4.443	-0.12329	0.054835
Spike_200_duration	slc17a7	22	2	228	73	3.8214	3.0252	3.8523	2.9441	-0.010279	0.84063
Spike_200_duration	gad1.1	14	3	37	245	4.7509	4.2177	4.6296	5.3592	0.023214	0.22587
Spike_200_duration	gad1.1	18	3	29	163	5.1978	6.1558	4.7493	4.9714	0.086871	0.50757
Spike_200_duration	gad1.1	22	3	71	107	3.547	2.145	3.7168	3.1815	-0.060335	0.55304
Spike_200_duration	tubb2b	14	3	46	205	6.6425	7.1586	4.4726	3.7982	0.47262	0.00017022
Spike_200_duration	tubb2b	18	3	69	145	4.1125	4.3213	3.3249	2.6424	0.24044	0.35923
Spike_200_duration	tubb2b	22	3	73	180	5.6531	6.4347	5.8383	5.9126	-0.03054	0.0087323
Spike_200_duration	Sox2	14	3	186	124	3.4793	2.8333	3.3627	2.6811	0.042035	0.036961
Spike_200_duration	Sox2	18	3	297	200	3.9954	3.4594	4.6411	12.39	-0.077807	3.71E-07
Spike_200_duration	Sox2	22	3	118	115	3.8975	3.2653	4.9611	6.2694	-0.21359	0.70375
Spike_200_duration	slc17a7	14	3	168	62	4.7868	6.3289	3.4281	2.4578	0.24422	0.0013264
Spike_200_duration	slc17a7	18	3	144	124	3.7287	2.9203	3.9799	4.329	-0.068993	0.34181
Spike_200_duration	slc17a7	22	3	124	177	3.8974	2.8109	3.7809	3.1341	0.038765	0.66259
Spike_200_duration	gad1.1	14	4	8	274	4.3062	2.1764	4.6554	5.2813	-0.066826	0.86108
Spike_200_duration	gad1.1	18	4	6	186	2.815	0.65702	4.8817	5.2209	-0.40108	0.28809
Spike_200_duration	gad1.1	22	4	24	154	3.4956	1.7007	3.673	2.9473	-0.062984	0.99457
Spike_200_duration	tubb2b	14	4	16	235	8.6458	8.7893	4.6132	4.1466	0.88394	0.00064386
Spike_200_duration	tubb2b	18	4	4	210	7.6611	9.0045	3.5011	3.0881	1.2808	0.49324
Spike_200_duration	tubb2b	22	4	35	218	5.032	3.0195	5.9057	6.4069	-0.14418	0.094054
Spike_200_duration	Sox2	14	4	89	221	3.2212	1.9829	3.5178	3.0292	-0.10702	0.95646
Spike_200_duration	Sox2	18	4	250	247	4.0208	3.554	4.4925	11.22	-0.056817	8.20E-06
Spike_200_duration	Sox2	22	4	77	156	3.8642	2.6863	4.698	5.7976	-0.16699	0.49321
Spike_200_duration	slc17a7	14	4	101	129	4.8688	7.7091	4.0696	3.0131	0.14317	0.054939
Spike_200_duration	slc17a7	18	4	101	167	3.8904	3.1206	3.8174	3.9229	0.020047	0.89399
Spike_200_duration	slc17a7	22	4	69	232	3.884	2.4557	3.8125	3.1494	0.023789	0.33518
Spikes_200	gad1.1	14	2	100	182	5.2838	2.2164	4.144	2.3437	0.49566	4.59E-05
Spikes_200	gad1.1	18	2	103	89	3.698	2.0376	4.0388	2.0243	-0.16779	0.1441
Spikes_200	gad1.1	22	2	137	41	4.1947	2.3481	4.2353	2.3211	-0.017346	0.93237
Spikes_200	tubb2b	14	2	112	139	4.5581	2.0128	3.8108	2.0112	0.37143	0.01652
Spikes_200	tubb2b	18	2	143	71	4.0772	2.5244	4.1335	2.6602	-0.021926	0.95874
Spikes_200	tubb2b	22	2	133	120	6.5798	2.3955	4.4359	2.3872	0.89644	1.99E-09
Spikes_200	Sox2	14	2	267	43	3.668	2.1538	2.9187	1.1899	0.36564	0.073674
Spikes_200	Sox2	18	2	401	96	4.1445	2.3579	3.0709	1.7539	0.47621	0.00090114
Spikes_200	Sox2	22	2	146	87	3.8055	2.2707	3.9876	2.6446	-0.075383	0.99736
Spikes_200	slc17a7	14	2	211	19	4.2977	2.3332	4.0191	1.8462	0.12119	0.94118
Spikes_200	slc17a7	18	2	173	95	4.0909	2.4703	4.4432	2.2681	-0.14673	0.11895
Spikes_200	slc17a7	22	2	228	73	4.5165	2.418	4.0232	2.3188	0.20604	0.49099
Spikes_200	gad1.1	14	3	37	245	5.3529	2.5505	4.4267	2.3106	0.39533	0.065116
Spikes_200	gad1.1	18	3	29	163	3.6781	2.2962	3.8876	1.9891	-0.10285	0.51787
Spikes_200	gad1.1	22	3	71	107	3.9803	2.2509	4.3525	2.3888	-0.1594	0.59222
Spikes_200	tubb2b	14	3	46	205	4.8535	2.0272	3.9851	2.0162	0.43026	0.025015
Spikes_200	tubb2b	18	3	69	145	3.5204	1.9628	4.3698	2.7697	-0.33453	0.23564
Spikes_200	tubb2b	22	3	73	180	6.64	2.3785	5.1262	2.5884	0.59834	1.21E-05
Spikes_200	Sox2	14	3	186	124	3.8593	2.2321	3.1213	1.6917	0.36293	0.069915
Spikes_200	Sox2	18	3	297	200	4.4018	2.2233	3.2471	2.2224	0.51944	7.62E-07
Spikes_200	Sox2	22	3	118	115	3.778	2.305	3.9715	2.5256	-0.080078	0.99097
Spikes_200	slc17a7	14	3	168	62	4.4133	2.4248	3.899	1.8643	0.22476	0.64027
Spikes_200	slc17a7	18	3	144	124	4.1725	2.5336	4.266	2.2492	-0.038834	0.34181
Spikes_200	slc17a7	22	3	124	177	4.6629	2.4079	4.2105	2.3833	0.189	0.25747
Spikes_200	gad1.1	14	4	8	274	6.1182	2.1811	4.5024	2.3525	0.68808	0.34857
Spikes_200	gad1.1	18	4	6	186	4.5171	1.8354	3.8346	2.0403	0.33536	0.25816
Spikes_200	gad1.1	22	4	24	154	3.792	2.0754	4.2682	2.3731	-0.20384	0.42807
Spikes_200	tubb2b	14	4	16	235	4.8072	2.4797	4.0991	2.0072	0.34729	0.91463
Spikes_200	tubb2b	18	4	4	210	4.7447	2.4972	4.0835	2.5696	0.25742	0.58463
Spikes_200	tubb2b	22	4	35	218	6.3787	2.204	5.432	2.6583	0.36395	0.041144
Spikes_200	Sox2	14	4	89	221	3.6399	2.3113	3.5336	1.9579	0.051492	0.88887
Spikes_200	Sox2	18	4	250	247	4.5634	2.2356	3.3033	2.1749	0.57126	3.20E-08
Spikes_200	Sox2	22	4	77	156	3.915	2.2095	3.853	2.5141	0.025633	0.96033
Spikes_200	slc17a7	14	4	101	129	4.3651	2.0349	4.2039	2.4849	0.07014	0.23617
Spikes_200	slc17a7	18	4	101	167	4.3843	2.7174	4.1139	2.1921	0.11252	0.64903
Spikes_200	slc17a7	22	4	69	232	4.8688	2.5661	4.2565	2.3356	0.25619	0.30329
Spikes-300	gad1.1	14	2	100	182	1.4428	1.2873	0.76271	1.184	0.55676	3.26E-05
Spikes-300	gad1.1	18	2	103	89	0.764	1.0659	0.87916	1.0787	-0.10743	0.58957
Spikes-300	gad1.1	22	2	137	41	0.5824	0.85467	0.58562	0.9002	-0.0037137	0.94156
Spikes-300	tubb2b	14	2	113	239	1.2367	1.2075	0.51133	0.8878	0.72444	1.10E-08
Spikes-300	tubb2b	18	2	143	71	0.66095	0.8925	0.53333	0.96988	0.13891	0.20157
Spikes-300	tubb2b	22	2	133	120	1.3297	1.4181	1.1807	1.4413	0.10427	0.18936
Spikes-300	Sox2	14	2	267	43	0.38405	0.68527	0.43025	0.71199	-0.067043	1
Spikes-300	Sox2	18	2	401	96	0.69421	1.0963	0.394	0.63636	0.29314	0.072563
Spikes-300	Sox2	22	2	146	87	0.72509	1.19	0.85537	1.615	-0.09553	0.97814
Spikes-300	slc17a7	14	2	211	19	0.87348	1.3156	0.49971	0.76344	0.29185	0.95335
Spikes-300	slc17a7	18	2	173	95	0.58267	0.99179	0.79133	0.98452	-0.21093	0.13032
Spikes-300	slc17a7	22	2	228	73	0.73773	1.0985	0.78679	1.3133	-0.042523	1
Spikes-300	gad1.1	14	3	37	245	1.2834	1.2542	0.96167	1.2605	0.25537	0.10247
Spikes-300	gad1.1	18	3	29	163	0.83011	1.2129	0.81512	1.0474	0.013972	0.91083
Spikes-300	gad1.1	22	3	71	107	0.60061	0.95674	0.57155	0.79885	0.033598	0.97246
Spikes-300	tubb2b	14	3	46	306	1.4007	1.2217	0.64549	0.99388	0.73603	4.20E-06
Spikes-300	tubb2b	18	3	69	145	0.57801	0.88277	0.63793	0.93753	-0.065109	0.99995
Spikes-300	tubb2b	22	3	73	180	1.3838	1.2497	1.2084	1.4949	0.12273	0.03083
Spikes-300	Sox2	14	3	186	124	0.4088	0.69147	0.36295	0.68474	0.066574	0.95128
Spikes-300	Sox2	18	3	297	200	0.66731	0.94127	0.59006	1.1501	0.074974	0.06388
Spikes-300	Sox2	22	3	118	115	0.68202	1.1088	0.86785	1.5804	-0.13643	0.88993
Spikes-300	slc17a7	14	3	168	62	0.9626	1.3667	0.51744	0.95356	0.35067	0.11457
Spikes-300	slc17a7	18	3	144	124	0.62371	1.0409	0.69487	0.9357	-0.071613	0.4749
Spikes-300	slc17a7	22	3	124	177	0.87938	1.182	0.65873	1.1252	0.19205	0.13111
Spikes-300	gad1.1	14	4	8	274	1.8105	1.3332	0.98032	1.2548	0.66053	0.10827
Spikes-300	gad1.1	18	4	6	186	0.4162	0.66383	0.83032	1.0798	-0.38668	0.91865
Spikes-300	gad1.1	22	4	24	154	0.5898	0.83779	0.5821	0.86927	0.0088989	1
Spikes-300	tubb2b	14	4	16	336	1.9353	1.3261	0.68746	1.009	1.2179	0.00026575
Spikes-300	tubb2b	18	4	4	210	1.1238	1.4346	0.60899	0.90853	0.56069	0.81221
Spikes-300	tubb2b	22	4	35	218	1.4556	1.2783	1.2275	1.4511	0.15964	0.091342
Spikes-300	Sox2	14	4	89	221	0.34873	0.62808	0.40727	0.71143	-0.085004	1
Spikes-300	Sox2	18	4	250	247	0.63476	0.89292	0.6377	1.1541	-0.0028518	0.20321
Spikes-300	Sox2	22	4	77	156	0.75977	1.0095	0.78063	1.5093	-0.015276	0.46783
Spikes-300	slc17a7	14	4	101	129	0.83571	1.0116	0.848	1.4632	-0.009568	0.14891
Spikes-300	slc17a7	18	4	101	167	0.69145	1.1236	0.63558	0.90687	0.056207	0.9953
Spikes-300	slc17a7	22	4	69	232	1.0278	1.2643	0.6669	1.1061	0.31547	0.099682
Spikes-400	gad1.1	14	2	100	182	0.63986	0.87535	0.31979	0.62057	0.44392	0.023733
Spikes-400	gad1.1	18	2	103	89	0.36207	0.62315	0.4512	0.84388	-0.12148	0.99056
Spikes-400	gad1.1	22	2	137	41	0.22047	0.45817	0.12183	0.29082	0.23158	0.64228
Spikes-400	tubb2b	14	2	113	239	0.54542	0.68715	0.19469	0.41514	0.67712	1.87E-05
Spikes-400	tubb2b	18	2	143	71	0.28868	0.61563	0.14708	0.38951	0.25684	0.50136
Spikes-400	tubb2b	22	2	133	120	0.30338	0.74431	0.54703	1.0815	-0.26492	0.064587
Spikes-400	Sox2	14	2	267	43	0.1779	0.48395	0.18605	0.37833	-0.017288	0.99989
Spikes-400	Sox2	18	2	401	96	0.22295	0.49704	0.10061	0.25381	0.26571	0.55375
Spikes-400	Sox2	22	2	146	87	0.35882	0.89924	0.36634	0.94337	-0.0082123	1
Spikes-400	slc17a7	14	2	211	19	0.35039	0.60773	0.18409	0.47729	0.27787	0.45971
Spikes-400	slc17a7	18	2	173	95	0.18228	0.48847	0.29973	0.53505	-0.23238	0.15846
Spikes-400	slc17a7	22	2	228	73	0.29872	0.74427	0.33524	0.85724	-0.047252	1
Spikes-400	gad1.1	14	3	37	245	0.40496	0.65372	0.43757	0.74865	-0.04424	1
Spikes-400	gad1.1	18	3	29	163	0.43098	0.6502	0.39847	0.74863	0.044235	0.96399
Spikes-400	gad1.1	22	3	71	107	0.21192	0.46055	0.18835	0.40478	0.055112	0.99996
Spikes-400	tubb2b	14	3	46	306	0.55375	0.65102	0.27023	0.5155	0.53009	0.012738
Spikes-400	tubb2b	18	3	69	145	0.23369	0.51941	0.24551	0.57153	-0.021283	0.99168
Spikes-400	tubb2b	22	3	73	180	0.29864	0.65236	0.46774	1.0137	-0.18289	0.50098
Spikes-400	Sox2	14	3	186	124	0.1828	0.50019	0.17339	0.42313	0.019985	1
Spikes-400	Sox2	18	3	297	200	0.20964	0.45858	0.18399	0.46899	0.055433	0.94303
Spikes-400	Sox2	22	3	118	115	0.34238	0.84632	0.38138	0.98185	-0.042584	1
Spikes-400	slc17a7	14	3	168	62	0.37108	0.60184	0.24336	0.58556	0.21374	0.20653
Spikes-400	slc17a7	18	3	144	124	0.18777	0.48745	0.26588	0.52893	-0.15405	0.66341
Spikes-400	slc17a7	22	3	124	177	0.33134	0.77826	0.29093	0.76911	0.052293	0.99921
Spikes-400	gad1.1	14	4	8	274	0.62431	0.6936	0.42771	0.73755	0.26694	0.59956
Spikes-400	gad1.1	18	4	6	186	0.33296	0.51582	0.40566	0.73996	-0.098909	0.99701
Spikes-400	gad1.1	22	4	24	154	0.16882	0.32103	0.20226	0.44166	-0.078166	1
Spikes-400	tubb2b	14	4	16	336	0.96767	0.71727	0.27584	0.51343	1.3208	0.00043936
Spikes-400	tubb2b	18	4	4	210	0.12486	0.24973	0.24393	0.55831	-0.21448	1
Spikes-400	tubb2b	22	4	35	218	0.25686	0.61015	0.44497	0.9656	-0.20326	0.74457
Spikes-400	Sox2	14	4	89	221	0.17416	0.6035	0.181	0.40598	-0.014525	0.9811
Spikes-400	Sox2	18	4	250	247	0.18105	0.41366	0.2178	0.50736	-0.079441	1
Spikes-400	Sox2	22	4	77	156	0.27821	0.64183	0.4028	1.0213	-0.13631	0.99896
Spikes-400	slc17a7	14	4	101	129	0.36593	0.5947	0.31373	0.60352	0.087049	0.80414
Spikes-400	slc17a7	18	4	101	167	0.18859	0.51462	0.24527	0.50367	-0.11162	0.65065
Spikes-400	slc17a7	22	4	69	232	0.39811	0.89663	0.28065	0.73067	0.15223	0.93995
Spikes-500	gad1.1	14	2	100	182	0.31465	0.5619	0.1427	0.3385	0.39902	0.044922
Spikes-500	gad1.1	18	2	103	89	0.19076	0.38545	0.24641	0.4763	-0.12944	0.80696
Spikes-500	gad1.1	22	2	137	41	0.066045	0.22602	0.060922	0.19966	0.023257	1
Spikes-500	tubb2b	14	2	113	239	0.31912	0.53458	0.12905	0.3408	0.46041	0.0036611
Spikes-500	tubb2b	18	2	143	71	0.13052	0.31395	0.042207	0.16341	0.32282	0.49376
Spikes-500	tubb2b	22	2	133	120	0.17946	0.54307	0.25833	0.76586	-0.11984	0.99941
Spikes-500	Sox2	14	2	267	43	0.080545	0.24158	0.11628	0.35919	-0.13704	1
Spikes-500	Sox2	18	2	401	96	0.098303	0.29809	0.032074	0.1251	0.24214	0.76532
Spikes-500	Sox2	22	2	146	87	0.22838	0.62139	0.24486	0.66815	-0.025781	0.99988
Spikes-500	slc17a7	14	2	211	19	0.18275	0.42099	0.078889	0.18718	0.25491	0.99922
Spikes-500	slc17a7	18	2	173	95	0.10433	0.40486	0.20362	0.47678	-0.23002	0.25344
Spikes-500	slc17a7	22	2	228	73	0.17594	0.51253	0.19161	0.5107	-0.030614	0.99921
Spikes-500	gad1.1	14	3	37	245	0.20248	0.41552	0.20386	0.4421	-0.0031435	1
Spikes-500	gad1.1	18	3	29	163	0.20667	0.50858	0.21832	0.41589	-0.02705	0.99986
Spikes-500	gad1.1	22	3	71	107	0.057041	0.20069	0.070057	0.23223	-0.059102	1
Spikes-500	tubb2b	14	3	46	306	0.33661	0.50559	0.16804	0.40401	0.40283	0.10233
Spikes-500	tubb2b	18	3	69	145	0.10858	0.24028	0.097717	0.29231	0.039246	0.99718
Spikes-500	tubb2b	22	3	73	180	0.19602	0.53525	0.22533	0.70294	-0.044463	1
Spikes-500	Sox2	14	3	186	124	0.088713	0.25771	0.080686	0.26592	0.030752	1
Spikes-500	Sox2	18	3	297	200	0.090909	0.26346	0.077493	0.29059	0.048842	1
Spikes-500	Sox2	22	3	118	115	0.20215	0.55915	0.26776	0.7106	-0.10277	0.96806
Spikes-500	slc17a7	14	3	168	62	0.21169	0.44952	0.072509	0.23665	0.34475	0.28961
Spikes-500	slc17a7	18	3	144	124	0.108	0.4317	0.17614	0.43436	-0.15739	0.3489
Spikes-500	slc17a7	22	3	124	177	0.20245	0.6123	0.16382	0.42773	0.075482	1
Spikes-500	gad1.1	14	4	8	274	0.24972	0.37755	0.20233	0.44016	0.10803	0.99652
Spikes-500	gad1.1	18	4	6	186	0.083242	0.2039	0.22086	0.43464	-0.31993	0.99989
Spikes-500	gad1.1	22	4	24	154	0.064673	0.17501	0.064895	0.22635	-0.0010092	1
Spikes-500	tubb2b	14	4	16	336	0.53066	0.56117	0.17385	0.40796	0.85836	0.034555
Spikes-500	tubb2b	18	4	4	210	0.12486	0.24973	0.10077	0.27708	0.087074	1
Spikes-500	tubb2b	22	4	35	218	0.07135	0.21475	0.24023	0.70119	-0.25715	0.99191
Spikes-500	Sox2	14	4	89	221	0.050562	0.20007	0.099573	0.28054	-0.18843	0.91933
Spikes-500	Sox2	18	4	250	247	0.07	0.22428	0.10121	0.31703	-0.11377	0.99553
Spikes-500	Sox2	22	4	77	156	0.15412	0.4077	0.27422	0.72298	-0.18863	0.86121
Spikes-500	slc17a7	14	4	101	129	0.20769	0.43119	0.14793	0.38774	0.1467	0.74082
Spikes-500	slc17a7	18	4	101	167	0.08969	0.37145	0.16966	0.46547	-0.1849	0.23436
Spikes-500	slc17a7	22	4	69	232	0.20991	0.66018	0.17076	0.45917	0.076482	1
Spikes-600	gad1.1	14	2	100	182	0.1798	0.39217	0.082326	0.24918	0.31706	0.25143
Spikes-600	gad1.1	18	2	103	89	0.14729	0.3895	0.14748	0.39424	-0.00048405	1
Spikes-600	gad1.1	22	2	137	41	0.058754	0.21987	0.036558	0.1727	0.10565	1
Spikes-600	tubb2b	14	2	113	239	0.20332	0.37542	0.10113	0.31241	0.30608	0.060284
Spikes-600	tubb2b	18	2	143	71	0.071142	0.22167	0.049241	0.20944	0.1006	1
Spikes-600	tubb2b	22	2	133	120	0.094194	0.37675	0.18911	0.65578	-0.17985	0.99941
Spikes-600	Sox2	14	2	267	43	0.048727	0.18278	0.069767	0.20648	-0.11301	1
Spikes-600	Sox2	18	2	401	96	0.05836	0.20365	0.027691	0.14575	0.15819	0.98676
Spikes-600	Sox2	22	2	146	87	0.14271	0.43423	0.16924	0.50152	-0.057626	1
Spikes-600	slc17a7	14	2	211	19	0.10889	0.33413	0.052574	0.15748	0.17398	1
Spikes-600	slc17a7	18	2	173	95	0.072969	0.29396	0.14579	0.35074	-0.23102	0.57575
Spikes-600	slc17a7	22	2	228	73	0.12763	0.45735	0.15054	0.43002	-0.050805	0.99947
Spikes-600	gad1.1	14	3	37	245	0.10799	0.31445	0.11824	0.31044	-0.032958	1
Spikes-600	gad1.1	18	3	29	163	0.155	0.50128	0.14602	0.36947	0.022917	1
Spikes-600	gad1.1	22	3	71	107	0.042972	0.16568	0.060721	0.23489	-0.084475	1
Spikes-600	tubb2b	14	3	46	306	0.22803	0.41734	0.11979	0.32142	0.32282	0.29889
Spikes-600	tubb2b	18	3	69	145	0.065146	0.18986	0.063272	0.23003	0.0085961	1
Spikes-600	tubb2b	22	3	73	180	0.13056	0.48126	0.14272	0.54821	-0.022951	1
Spikes-600	Sox2	14	3	186	124	0.045699	0.178	0.060565	0.19786	-0.079847	1
Spikes-600	Sox2	18	3	297	200	0.048822	0.17478	0.057803	0.21996	-0.046246	1
Spikes-600	Sox2	22	3	118	115	0.12154	0.37379	0.18449	0.53337	-0.13698	0.99498
Spikes-600	slc17a7	14	3	168	62	0.11893	0.33357	0.064445	0.29282	0.16858	0.93446
Spikes-600	slc17a7	18	3	144	124	0.077258	0.31486	0.12377	0.31792	-0.14707	0.70399
Spikes-600	slc17a7	22	3	124	177	0.1662	0.5776	0.11006	0.33336	0.12472	1
Spikes-600	gad1.1	14	4	8	274	0.062431	0.17658	0.11848	0.31352	-0.18032	1
Spikes-600	gad1.1	18	4	6	186	0	0	0.15213	0.39605	-0.38929	0.98939
Spikes-600	gad1.1	22	4	24	154	0.064673	0.17501	0.051923	0.21504	0.060645	1
Spikes-600	tubb2b	14	4	16	336	0.28094	0.54617	0.12694	0.32313	0.45869	0.8753
Spikes-600	tubb2b	18	4	4	210	0.12486	0.24973	0.062714	0.2173	0.28535	0.99988
Spikes-600	tubb2b	22	4	35	218	0.02854	0.11762	0.15698	0.56598	-0.24325	0.99317
Spikes-600	Sox2	14	4	89	221	0.022472	0.12859	0.063394	0.20374	-0.22072	0.93863
Spikes-600	Sox2	18	4	250	247	0.044	0.16177	0.060974	0.22204	-0.087462	1
Spikes-600	Sox2	22	4	77	156	0.10843	0.30796	0.17442	0.51792	-0.14361	0.99916
Spikes-600	slc17a7	14	4	101	129	0.0989	0.27374	0.10842	0.35848	-0.029377	1
Spikes-600	slc17a7	18	4	101	167	0.075536	0.33492	0.11284	0.30506	-0.11782	0.66355
Spikes-600	slc17a7	22	4	69	232	0.16648	0.60969	0.12328	0.39173	0.095854	1
Spikes-700	gad1.1	14	2	100	182	0.084906	0.20148	0.065861	0.24297	0.083112	0.81686
Spikes-700	gad1.1	18	2	103	89	0.11153	0.36294	0.10695	0.30603	0.01354	1
Spikes-700	gad1.1	22	2	137	41	0.04013	0.17203	0.036558	0.1727	0.020742	1
Spikes-700	tubb2b	14	2	113	239	0.12377	0.27139	0.073967	0.2683	0.18493	0.4275
Spikes-700	tubb2b	18	2	143	71	0.046694	0.17089	0.028138	0.11598	0.11977	1
Spikes-700	tubb2b	22	2	133	120	0.081911	0.34493	0.13856	0.4965	-0.13374	0.99999
Spikes-700	Sox2	14	2	267	43	0.029963	0.13378	0.034884	0.12888	-0.036968	1
Spikes-700	Sox2	18	2	401	96	0.035916	0.1536	0.012066	0.11822	0.16173	0.98984
Spikes-700	Sox2	22	2	146	87	0.093947	0.30415	0.10035	0.3195	-0.02066	1
Spikes-700	slc17a7	14	2	211	19	0.073381	0.25431	0.052574	0.15748	0.083885	1
Spikes-700	slc17a7	18	2	173	95	0.061023	0.26104	0.13001	0.36066	-0.22994	0.76467
Spikes-700	slc17a7	22	2	228	73	0.1123	0.46494	0.088942	0.32605	0.05362	1
Spikes-700	gad1.1	14	3	37	245	0.067493	0.1731	0.073388	0.2365	-0.025704	1
Spikes-700	gad1.1	18	3	29	163	0.12056	0.41477	0.10742	0.32258	0.038888	1
Spikes-700	gad1.1	22	3	71	107	0.028153	0.1435	0.046708	0.18839	-0.10791	1
Spikes-700	tubb2b	14	3	46	306	0.11946	0.26194	0.085519	0.27123	0.12567	0.96133
Spikes-700	tubb2b	18	3	69	145	0.028954	0.11757	0.04605	0.16979	-0.11032	1
Spikes-700	tubb2b	22	3	73	180	0.11503	0.43914	0.10625	0.41852	0.020675	1
Spikes-700	Sox2	14	3	186	124	0.032258	0.13369	0.028226	0.13225	0.030291	1
Spikes-700	Sox2	18	3	297	200	0.026936	0.12714	0.037803	0.17379	-0.073586	1
Spikes-700	Sox2	22	3	118	115	0.082378	0.26817	0.11066	0.3471	-0.09134	1
Spikes-700	slc17a7	14	3	168	62	0.083244	0.27146	0.040278	0.16424	0.17369	0.99989
Spikes-700	slc17a7	18	3	144	124	0.069845	0.28251	0.10364	0.32197	-0.11212	0.99315
Spikes-700	slc17a7	22	3	124	177	0.15412	0.59647	0.073365	0.26669	0.18614	1
Spikes-700	gad1.1	14	4	8	274	0.062431	0.17658	0.072912	0.23053	-0.045701	1
Spikes-700	gad1.1	18	4	6	186	0	0	0.11294	0.34173	-0.33492	0.99996
Spikes-700	gad1.1	22	4	24	154	0.020833	0.10206	0.042186	0.18022	-0.12412	1
Spikes-700	tubb2b	14	4	16	336	0.15608	0.30071	0.086805	0.26845	0.25665	0.9504
Spikes-700	tubb2b	18	4	4	210	0	0	0.04131	0.15619	-0.26638	1
Spikes-700	tubb2b	22	4	35	218	0.02854	0.11762	0.12166	0.4529	-0.21998	0.99998
Spikes-700	Sox2	14	4	89	221	0.016854	0.090749	0.036199	0.14632	-0.14563	1
Spikes-700	Sox2	18	4	250	247	0.022	0.1121	0.040731	0.17619	-0.12701	1
Spikes-700	Sox2	22	4	77	156	0.067866	0.23285	0.11039	0.3406	-0.13748	1
Spikes-700	slc17a7	14	4	101	129	0.06923	0.21225	0.073566	0.27286	-0.017476	1
Spikes-700	slc17a7	18	4	101	167	0.06002	0.27858	0.10088	0.31407	-0.13564	0.90501
Spikes-700	slc17a7	22	4	69	232	0.15924	0.65509	0.090986	0.34393	0.15702	1
