# Supplementary material for: Calcium Activity Dynamics Correlate with Neuronal Phenotype at a Single Cell Level and in a Threshold-Dependent Manner
Source: Int J Mol Sci. 2019 Apr 16;20(8):1880. doi: 10.3390/ijms20081880 (PMC6515432; doi:10.3390/ijms20081880)
Supplement: Supplementary file 1 [file ijms-20-01880-s001.zip › Supppl_Data_pdf_figs/Supplementary_Table_4_gad1.1 vs slc17a7.xlsx]

## Sheet: Sheet1
Supplementary Table 4: Statistical test between calcium inhibitory (gad1.1-positive) neurons and excitatory (slc17a7-positive) neurons
Measure	Gene1	Gene2	Stage_gene1	Stage_gene2	FISH_score_Threshold	#of cells gene1	#of cells gene2	Mean_gene1	std_gene1	mean_gene2	std_gene2	Cohen's_d	KS P value	Padj = KS P value multiplied by 100
Markovian Entropy	gad1.1	slc17a7	14	14	2	100	211	0.89975	0.087907	0.92503	0.1042	-0.25465	2.59e-05	0.00259
Markovian Entropy	gad1.1	slc17a7	14	14	3	37	168	0.92134	0.073319	0.91752	0.11186	0.036025	0.13385	13.385
Markovian Entropy	gad1.1	slc17a7	18	18	3	29	144	0.9221	0.11411	0.94387	0.077575	-0.25722	0.2107	21.07
Markovian Entropy	gad1.1	slc17a7	18	18	2	103	173	0.93546	0.10112	0.94873	0.072677	-0.15734	0.29768	29.768
Markovian Entropy	gad1.1	slc17a7	22	22	3	71	124	0.9412	0.084206	0.94039	0.067213	0.011004	0.67068	67.068
Markovian Entropy	gad1.1	slc17a7	14	14	4	8	101	0.9225	0.071445	0.92628	0.1093	-0.035239	0.7004	70.04
Markovian Entropy	gad1.1	slc17a7	22	22	4	24	69	0.95074	0.060027	0.93939	0.068002	0.17188	0.71788	71.788
Markovian Entropy	gad1.1	slc17a7	18	18	4	6	101	0.96532	0.021072	0.93992	0.083183	0.31245	0.73632	73.632
Markovian Entropy	gad1.1	slc17a7	22	22	2	137	228	0.94509	0.074963	0.94492	0.063953	0.0025655	0.76979	76.979
Hurst Exponent	gad1.1	slc17a7	14	14	2	100	211	0.6347	0.072813	0.59627	0.064054	0.57359	2e-05	0.002
Hurst Exponent	gad1.1	slc17a7	14	14	3	37	168	0.61416	0.062375	0.60054	0.064804	0.2116	0.27575	27.575
Hurst Exponent	gad1.1	slc17a7	14	14	4	8	101	0.61984	0.077697	0.59671	0.062751	0.36223	0.43454	43.454
Hurst Exponent	gad1.1	slc17a7	18	18	3	29	144	0.59635	0.064494	0.581	0.061015	0.24923	0.47109	47.109
Hurst Exponent	gad1.1	slc17a7	18	18	2	103	173	0.58697	0.060599	0.57878	0.059651	0.13644	0.47383	47.383
Hurst Exponent	gad1.1	slc17a7	22	22	3	71	124	0.59097	0.063869	0.58151	0.059736	0.15435	0.56243	56.243
Hurst Exponent	gad1.1	slc17a7	22	22	4	24	69	0.58646	0.060626	0.57679	0.059957	0.16076	0.59833	59.833
Hurst Exponent	gad1.1	slc17a7	18	18	4	6	101	0.57834	0.03718	0.58265	0.062347	-0.070192	0.65913	65.913
Hurst Exponent	gad1.1	slc17a7	22	22	2	137	228	0.59109	0.065123	0.58388	0.058096	0.1186	0.76114	76.114
Average Power	gad1.1	slc17a7	14	14	2	100	211	1106.5	3383.5	464.77	1266.4	0.2942	2.16e-11	2.16e-09
Average Power	gad1.1	slc17a7	18	18	2	103	173	2061.8	5057.8	311.68	574.43	0.56107	1.09e-06	0.000109
Average Power	gad1.1	slc17a7	22	22	2	137	228	9760	14426	172.05	317.84	1.0854	1.8e-44	1.8e-42
Average Power	gad1.1	slc17a7	14	14	3	37	168	679.58	1364.1	462.59	1382.7	0.15731	4.68e-06	0.000468
Average Power	gad1.1	slc17a7	22	22	3	71	124	10196	12388	196.19	391.91	1.3391	6.72e-24	6.72e-22
Average Power	gad1.1	slc17a7	22	22	4	24	69	12454	11539	179.19	437.44	2.1114	1.4e-12	1.4e-10
Average Power	gad1.1	slc17a7	14	14	4	8	101	383.34	169.1	448.62	1475.8	-0.045731	0.017268	1.7268
Average Power	gad1.1	slc17a7	18	18	4	6	101	173.47	72.527	353.26	684.25	-0.26917	0.7015	70.15
Average Power	gad1.1	slc17a7	18	18	3	29	144	1143.6	3780.3	345.41	622.25	0.48902	0.70361	70.361
Spike-110	gad1.1	slc17a7	14	14	2	100	211	28.298	10.392	33.24	11.198	-0.45144	3.45e-05	0.00345
Spike-125	gad1.1	slc17a7	14	14	2	100	211	22.136	7.7892	25.384	8.2647	-0.40015	6.1399e-05	0.0061399
Spike-125	gad1.1	slc17a7	22	22	3	71	124	27.225	7.2371	25.496	7.5228	0.23309	0.04233	4.233
Spike-125	gad1.1	slc17a7	22	22	4	24	69	27.473	7.4053	25.161	7.3242	0.31482	0.069127	6.9127
Spike-125	gad1.1	slc17a7	14	14	3	37	168	22.863	7.8769	24.692	8.5047	-0.21781	0.094477	9.4477
Spike-125	gad1.1	slc17a7	18	18	4	6	101	30.325	2.3354	26.572	7.6934	0.49882	0.21226	21.226
Spike-125	gad1.1	slc17a7	22	22	2	137	228	26.857	6.7719	26.157	6.9767	0.10146	0.24786	24.786
Spike-125	gad1.1	slc17a7	14	14	4	8	101	22.6	8.2619	25.4	8.0417	-0.34755	0.40885	40.885
Spike-125	gad1.1	slc17a7	18	18	2	103	173	26.374	8.0728	27.611	7.1777	-0.16441	0.72034	72.034
Spike-125	gad1.1	slc17a7	18	18	3	29	144	26.192	8.0541	27.178	7.489	-0.13	0.99041	99.041
Spike-125_duration	gad1.1	slc17a7	14	14	2	100	211	5.8699	7.5417	4.9845	6.4311	0.13008	2.29e-05	0.00229
Spike-125_duration	gad1.1	slc17a7	14	14	3	37	168	5.3509	4.4242	5.2983	7.129	0.0078171	0.068129	6.8129
Spike-125_duration	gad1.1	slc17a7	14	14	4	8	101	4.9845	2.6652	5.3228	8.6929	-0.040118	0.15978	15.978
Spike-125_duration	gad1.1	slc17a7	18	18	4	6	101	3.2613	0.25	4.1181	2.2518	-0.38979	0.21226	21.226
Spike-125_duration	gad1.1	slc17a7	18	18	2	103	173	4.1503	2.2665	3.8507	1.952	0.14442	0.2562	25.62
Spike-125_duration	gad1.1	slc17a7	18	18	3	29	144	4.2558	2.407	3.9696	2.0688	0.13448	0.41211	41.211
Spike-125_duration	gad1.1	slc17a7	22	22	3	71	124	4.1489	2.5182	4.1625	2.1298	-0.0060025	0.60382	60.382
Spike-125_duration	gad1.1	slc17a7	22	22	2	137	228	4.0287	2.4459	3.9712	1.9339	0.026866	0.7717	77.17
Spike-125_duration	gad1.1	slc17a7	22	22	4	24	69	3.9774	1.7915	4.0934	1.6243	-0.069542	0.82981	82.981
Spike-150	gad1.1	slc17a7	14	14	2	100	211	13.535	4.2087	14.787	4.265	-0.29481	0.00068099	0.068099
Spike-150	gad1.1	slc17a7	14	14	3	37	168	13.904	4.0414	14.526	4.3499	-0.14489	0.19841	19.841
Spike-150	gad1.1	slc17a7	22	22	3	71	124	15.409	3.2596	14.689	3.7859	0.19973	0.22924	22.924
Spike-150	gad1.1	slc17a7	18	18	2	103	173	14.773	4.2956	15.327	3.6883	-0.14118	0.29874	29.874
Spike-150	gad1.1	slc17a7	18	18	4	6	101	16.66	2.0634	14.795	3.6353	0.52172	0.37678	37.678
Spike-150	gad1.1	slc17a7	18	18	3	29	144	15.026	4.5107	15.147	3.6455	-0.031864	0.46371	46.371
Spike-150	gad1.1	slc17a7	22	22	4	24	69	14.963	2.7946	14.797	3.5339	0.049179	0.53323	53.323
Spike-150	gad1.1	slc17a7	14	14	4	8	101	13.797	3.9682	15.216	4.2149	-0.33788	0.61633	61.633
Spike-150	gad1.1	slc17a7	22	22	2	137	228	15.319	3.5647	15.156	3.7659	0.044121	0.62606	62.606
Spike-150_duration	gad1.1	slc17a7	14	14	2	100	211	5.7469	7.2941	4.787	6.2791	0.14497	2.01e-06	0.000201
Spike-150_duration	gad1.1	slc17a7	14	14	3	37	168	4.8193	3.2498	5.1079	6.9351	-0.044826	0.056252	5.6252
Spike-150_duration	gad1.1	slc17a7	14	14	4	8	101	4.8316	2.1706	4.9411	8.2677	-0.013663	0.096547	9.6547
Spike-150_duration	gad1.1	slc17a7	22	22	4	24	69	3.6484	1.5446	3.8256	1.6173	-0.11082	0.30952	30.952
Spike-150_duration	gad1.1	slc17a7	18	18	4	6	101	3.0081	0.37305	4.0061	2.5112	-0.40697	0.38246	38.246
Spike-150_duration	gad1.1	slc17a7	18	18	2	103	173	4.2034	3.2892	3.7158	2.2599	0.1813	0.52569	52.569
Spike-150_duration	gad1.1	slc17a7	22	22	3	71	124	3.7292	1.9423	3.8866	1.9736	-0.08023	0.64836	64.836
Spike-150_duration	gad1.1	slc17a7	22	22	2	137	228	3.709	1.7543	3.7149	1.9354	-0.0031664	0.68074	68.074
Spike-150_duration	gad1.1	slc17a7	18	18	3	29	144	4.232	2.931	3.8013	2.2322	0.18244	0.92441	92.441
Spike-200	gad1.1	slc17a7	14	14	2	100	211	5.2838	2.2164	4.2977	2.3332	0.42941	0.0028847	0.28847
Spike-200	gad1.1	slc17a7	14	14	3	37	168	5.3529	2.5505	4.4133	2.4248	0.38387	0.026589	2.6589
Spike-200	gad1.1	slc17a7	22	22	3	71	124	3.9803	2.2509	4.6629	2.4079	-0.2902	0.033996	3.3996
Spike-200	gad1.1	slc17a7	22	22	4	24	69	3.792	2.0754	4.8688	2.5661	-0.43927	0.041493	4.1493
Spike-200	gad1.1	slc17a7	22	22	2	137	228	4.1947	2.3481	4.5165	2.418	-0.13455	0.23599	23.599
Spike-200	gad1.1	slc17a7	14	14	4	8	101	6.1182	2.1811	4.3651	2.0349	0.85735	0.24868	24.868
Spike-200	gad1.1	slc17a7	18	18	4	6	101	4.5171	1.8354	4.3843	2.7174	0.049544	0.37678	37.678
Spike-200	gad1.1	slc17a7	18	18	3	29	144	3.6781	2.2962	4.1725	2.5336	-0.19808	0.67517	67.517
Spike-200	gad1.1	slc17a7	18	18	2	103	173	3.698	2.0376	4.0909	2.4703	-0.16947	0.89137	89.137
Spike-200_duration	gad1.1	slc17a7	14	14	2	100	211	5.7614	7.4893	4.5667	5.7996	0.18696	0.00022922	0.022922
Spike-200_duration	gad1.1	slc17a7	18	18	2	103	173	4.7593	5.5897	3.686	3.1074	0.25516	0.20518	20.518
Spike-200_duration	gad1.1	slc17a7	14	14	3	37	168	4.8829	4.1994	4.8445	6.345	0.0063762	0.28127	28.127
Spike-200_duration	gad1.1	slc17a7	22	22	3	71	124	3.547	2.145	3.9291	2.8001	-0.148	0.52079	52.079
Spike-200_duration	gad1.1	slc17a7	18	18	3	29	144	5.1979	6.1558	3.7287	2.9202	0.40229	0.60181	60.181
Spike-200_duration	gad1.1	slc17a7	18	18	4	6	101	2.815	0.65703	3.8904	3.1206	-0.35275	0.82194	82.194
Spike-200_duration	gad1.1	slc17a7	14	14	4	8	101	4.3062	2.1764	4.9175	7.7323	-0.081558	0.91026	91.026
Spike-200_duration	gad1.1	slc17a7	22	22	4	24	69	3.4956	1.7007	3.884	2.4557	-0.1697	0.91075	91.075
Spike-200_duration	gad1.1	slc17a7	22	22	2	137	228	3.8017	2.9851	3.8552	3.017	-0.017813	0.99691	99.691
Spike-300	gad1.1	slc17a7	14	14	2	100	211	1.4428	1.2873	0.87348	1.3156	0.43572	0.00042718	0.042718
Spike-300	gad1.1	slc17a7	14	14	4	8	101	1.8105	1.3332	0.83571	1.0116	0.94121	0.062413	6.2413
Spike-300	gad1.1	slc17a7	14	14	3	37	168	1.2834	1.2542	0.9626	1.3667	0.23804	0.25648	25.648
Spike-300	gad1.1	slc17a7	18	18	2	103	173	0.764	1.0659	0.58267	0.99179	0.17777	0.48656	48.656
Spike-300	gad1.1	slc17a7	22	22	3	71	124	0.60061	0.95674	0.87938	1.182	-0.25213	0.53575	53.575
Spike-300	gad1.1	slc17a7	18	18	3	29	144	0.83011	1.2129	0.62371	1.0409	0.19272	0.61398	61.398
Spike-300	gad1.1	slc17a7	22	22	4	24	69	0.5898	0.83779	1.0278	1.2643	-0.37395	0.67819	67.819
Spike-300	gad1.1	slc17a7	22	22	2	137	228	0.5824	0.85467	0.73773	1.0985	-0.15318	0.93574	93.574
Spike-300	gad1.1	slc17a7	18	18	4	6	101	0.4162	0.66383	0.69145	1.1236	-0.24885	0.99684	99.684
Spike-300_duration	gad1.1	slc17a7	18	18	2	103	173	50.468	52.941	43.544	70.753	0.10702	0.033243	3.3243
Spike-300_duration	gad1.1	slc17a7	18	18	3	29	144	50.831	30.046	46.176	76.808	0.065302	0.044467	4.4467
Spike-300_duration	gad1.1	slc17a7	18	18	4	6	101	48	11.314	44.073	77.129	0.052144	0.13488	13.488
Spike-300_duration	gad1.1	slc17a7	22	22	2	137	228	45.994	70.298	39.593	43.615	0.11608	0.2602	26.02
Spike-300_duration	gad1.1	slc17a7	22	22	4	24	69	39.285	25.239	28.709	15.368	0.57569	0.31952	31.952
Spike-300_duration	gad1.1	slc17a7	14	14	2	100	211	47.125	65.53	48.111	62.45	-0.01554	0.51865	51.865
Spike-300_duration	gad1.1	slc17a7	14	14	3	37	168	40.91	45.47	48.742	64.783	-0.12673	0.70438	70.438
Spike-300_duration	gad1.1	slc17a7	22	22	3	71	124	35.548	21.374	33.86	27.053	0.067122	0.71915	71.915
Spike-300_duration	gad1.1	slc17a7	14	14	4	8	101	33.346	15.319	47.964	74.643	-0.20228	0.75454	75.454
Spike-400	gad1.1	slc17a7	18	18	2	103	173	0.36207	0.62315	0.18228	0.48847	0.3314	0.034767	3.4767
Spike-400	gad1.1	slc17a7	14	14	2	100	211	0.63986	0.87535	0.35039	0.60773	0.41082	0.068529	6.8529
Spike-400	gad1.1	slc17a7	18	18	3	29	144	0.43098	0.6502	0.18777	0.48745	0.46987	0.17087	17.087
Spike-400	gad1.1	slc17a7	22	22	2	137	228	0.22047	0.45817	0.29872	0.74427	-0.12002	0.35307	35.307
Spike-400	gad1.1	slc17a7	14	14	4	8	101	0.62431	0.6936	0.36593	0.5947	0.42945	0.73004	73.004
Spike-400	gad1.1	slc17a7	22	22	3	71	124	0.21192	0.46055	0.33134	0.77826	-0.17551	0.77583	77.583
Spike-400	gad1.1	slc17a7	18	18	4	6	101	0.33296	0.51582	0.18859	0.51462	0.28051	0.83416	83.416
Spike-400	gad1.1	slc17a7	22	22	4	24	69	0.16882	0.32103	0.39811	0.89663	-0.28962	0.99873	99.873
Spike-400	gad1.1	slc17a7	14	14	3	37	168	0.40496	0.65372	0.37108	0.60184	0.055412	1	100
Spike-400_duration	gad1.1	slc17a7	14	14	2	100	211	57.391	88.699	51.287	77.982	0.074822	0.023285	2.3285
Spike-400_duration	gad1.1	slc17a7	14	14	4	8	101	38.4	13.145	50.896	89.595	-0.14416	0.3324	33.24
Spike-400_duration	gad1.1	slc17a7	18	18	4	6	101	32	0	59.511	53.303	-0.52888	0.5906	59.06
Spike-400_duration	gad1.1	slc17a7	18	18	3	29	144	40.889	27.604	60.471	52.249	-0.39908	0.78437	78.437
Spike-400_duration	gad1.1	slc17a7	18	18	2	103	173	54.173	59.342	56.387	50.162	-0.04119	0.82711	82.711
Spike-400_duration	gad1.1	slc17a7	22	22	3	71	124	32.769	16.026	41.807	38.195	-0.28258	0.83527	83.527
Spike-400_duration	gad1.1	slc17a7	14	14	3	37	168	59.493	95.647	50.733	74.464	0.1114	0.87098	87.098
Spike-400_duration	gad1.1	slc17a7	22	22	2	137	228	38.335	25.176	44.766	35.581	-0.20047	0.93108	93.108
Spike-400_duration	gad1.1	slc17a7	22	22	4	24	69	30	15.126	31.814	24.827	-0.07966	0.99989	99.989
Spike-500	gad1.1	slc17a7	18	18	2	103	173	0.19076	0.38545	0.10433	0.40486	0.21732	0.046678	4.6678
Spike-500	gad1.1	slc17a7	14	14	2	100	211	0.31465	0.5619	0.18275	0.42099	0.28019	0.20661	20.661
Spike-500	gad1.1	slc17a7	22	22	2	137	228	0.066045	0.22602	0.17594	0.51253	-0.25659	0.61748	61.748
Spike-500	gad1.1	slc17a7	18	18	3	29	144	0.20667	0.50858	0.108	0.4317	0.22163	0.66293	66.293
Spike-500	gad1.1	slc17a7	22	22	3	71	124	0.057041	0.20069	0.20245	0.6123	-0.28879	0.88756	88.756
Spike-500	gad1.1	slc17a7	22	22	4	24	69	0.064673	0.17501	0.20991	0.66018	-0.25153	0.99873	99.873
Spike-500	gad1.1	slc17a7	14	14	4	8	101	0.24972	0.37755	0.20769	0.43119	0.098235	0.99998	99.998
Spike-500	gad1.1	slc17a7	14	14	3	37	168	0.20248	0.41552	0.21169	0.44952	-0.020767	1	100
Spike-500	gad1.1	slc17a7	18	18	4	6	101	0.083242	0.2039	0.08969	0.37145	-0.017657	1	100
Spike-500_duration	gad1.1	slc17a7	18	18	4	6	101	16	0	80.743	25.822	-2.5692	0.12758	12.758
Spike-500_duration	gad1.1	slc17a7	22	22	2	137	228	47.487	25.505	43.092	28.287	0.16113	0.42273	42.273
Spike-500_duration	gad1.1	slc17a7	18	18	3	29	144	45.486	30.524	70.167	44.472	-0.58071	0.49219	49.219
Spike-500_duration	gad1.1	slc17a7	14	14	2	100	211	59.369	85.487	57.949	93.314	0.015622	0.63116	63.116
Spike-500_duration	gad1.1	slc17a7	18	18	2	103	173	55.086	65.121	60.575	43.473	-0.10438	0.64042	64.042
Spike-500_duration	gad1.1	slc17a7	22	22	4	24	69	40	21.166	32.152	15.756	0.45409	0.74371	74.371
Spike-500_duration	gad1.1	slc17a7	14	14	4	8	101	24	13.856	54.306	104.26	-0.30049	0.85072	85.072
Spike-500_duration	gad1.1	slc17a7	14	14	3	37	168	67.704	117.34	53.727	87.122	0.14997	0.94154	94.154
Spike-500_duration	gad1.1	slc17a7	22	22	3	71	124	40.667	19.336	44.111	31.074	-0.12569	0.98918	98.918
Spike-600	gad1.1	slc17a7	14	14	2	100	211	0.1798	0.39217	0.10889	0.33413	0.20044	0.29496	29.496
Spike-600	gad1.1	slc17a7	18	18	2	103	173	0.14729	0.3895	0.072969	0.29396	0.22336	0.73245	73.245
Spike-600	gad1.1	slc17a7	22	22	2	137	228	0.058754	0.21987	0.12763	0.45735	-0.17848	0.99025	99.025
Spike-600	gad1.1	slc17a7	22	22	3	71	124	0.042972	0.16568	0.1662	0.5776	-0.2612	0.997	99.7
Spike-600	gad1.1	slc17a7	22	22	4	24	69	0.064673	0.17501	0.16648	0.60969	-0.19053	0.99996	99.996
Spike-600	gad1.1	slc17a7	18	18	3	29	144	0.155	0.50128	0.077258	0.31486	0.22073	0.99998	99.998
Spike-600	gad1.1	slc17a7	14	14	3	37	168	0.10799	0.31445	0.11893	0.33357	-0.033119	1	100
Spike-600	gad1.1	slc17a7	14	14	4	8	101	0.062431	0.17658	0.0989	0.27374	-0.13585	1	100
Spike-600	gad1.1	slc17a7	18	18	4	6	101	0	0	0.075536	0.33492	-0.23111	1	100
Spike-600_duration	gad1.1	slc17a7	14	14	2	100	211	13.861	42.615	7.6114	40.505	0.15173	0.29496	29.496
Spike-600_duration	gad1.1	slc17a7	18	18	2	103	173	7.6091	22.666	4.3699	17.973	0.16318	0.73245	73.245
Spike-600_duration	gad1.1	slc17a7	22	22	2	137	228	3.2603	12.598	5.0158	16.354	-0.11659	0.99025	99.025
Spike-600_duration	gad1.1	slc17a7	22	22	3	71	124	2.4225	9.5971	5.0075	16.897	-0.17615	0.997	99.7
Spike-600_duration	gad1.1	slc17a7	18	18	3	29	144	7.8069	21.808	4.6389	19.184	0.16132	0.99857	99.857
Spike-600_duration	gad1.1	slc17a7	14	14	3	37	168	13.874	59.922	9.0595	45.084	0.10019	1	100
Spike-600_duration	gad1.1	slc17a7	14	14	4	8	101	5	14.142	10.231	55.846	-0.096676	1	100
Spike-600_duration	gad1.1	slc17a7	18	18	4	6	101	0	0	2.9703	12.87	-0.23648	1	100
Spike-600_duration	gad1.1	slc17a7	22	22	4	24	69	3.3333	9.7028	3.4725	10.694	-0.013311	1	100
Spike-700	gad1.1	slc17a7	14	14	2	100	211	0.084906	0.20148	0.073381	0.25431	0.048292	0.95985	95.985
Spike-700	gad1.1	slc17a7	22	22	3	71	124	0.028153	0.1435	0.15412	0.59647	-0.26029	0.97308	97.308
Spike-700	gad1.1	slc17a7	22	22	2	137	228	0.04013	0.17203	0.1123	0.46494	-0.1887	0.99033	99.033
Spike-700	gad1.1	slc17a7	18	18	2	103	173	0.11153	0.36294	0.061023	0.26104	0.16667	0.99964	99.964
Spike-700	gad1.1	slc17a7	14	14	3	37	168	0.067493	0.1731	0.083244	0.27146	-0.061341	1	100
Spike-700	gad1.1	slc17a7	14	14	4	8	101	0.062431	0.17658	0.06923	0.21225	-0.032362	1	100
Spike-700	gad1.1	slc17a7	18	18	3	29	144	0.12056	0.41477	0.069845	0.28251	0.16461	1	100
Spike-700	gad1.1	slc17a7	18	18	4	6	101	0	0	0.06002	0.27858	-0.22078	1	100
Spike-700	gad1.1	slc17a7	22	22	4	24	69	0.020833	0.10206	0.15924	0.65509	-0.24342	1	100
Spike-700_duration	gad1.1	slc17a7	14	14	2	100	211	10.84	40.094	6.376	38.968	0.11349	0.89344	89.344
Spike-700_duration	gad1.1	slc17a7	22	22	3	71	124	1.2958	7.2435	3.9616	14.599	-0.21423	0.97308	97.308
Spike-700_duration	gad1.1	slc17a7	22	22	2	137	228	2.1898	10.549	3.8855	14.048	-0.13197	0.99033	99.033
Spike-700_duration	gad1.1	slc17a7	18	18	3	29	144	6.6207	19.865	3.162	12.42	0.24856	0.99491	99.491
Spike-700_duration	gad1.1	slc17a7	18	18	2	103	173	4.6343	14.739	2.9094	11.896	0.13241	0.99964	99.964
Spike-700_duration	gad1.1	slc17a7	22	22	4	24	69	0.66667	3.266	2.7619	8.7228	-0.27151	0.99996	99.996
Spike-700_duration	gad1.1	slc17a7	14	14	3	37	168	13.622	57.992	7.746	43.524	0.12658	1	100
Spike-700_duration	gad1.1	slc17a7	14	14	4	8	101	4	11.314	8.7525	53.927	-0.091021	1	100
Spike-700_duration	gad1.1	slc17a7	18	18	4	6	101	0	0	2.3564	10.97	-0.2201	1	100
Spike-800	gad1.1	slc17a7	14	14	2	100	211	0.064928	0.18313	0.037873	0.17159	0.15428	0.94284	94.284
Spike-800	gad1.1	slc17a7	22	22	3	71	124	0.021119	0.10126	0.10928	0.45005	-0.24193	0.99282	99.282
Spike-800	gad1.1	slc17a7	22	22	2	137	228	0.029185	0.1323	0.07915	0.35252	-0.17212	0.99979	99.979
Spike-800	gad1.1	slc17a7	18	18	2	103	173	0.082433	0.28918	0.040616	0.18263	0.18326	0.99995	99.995
Spike-800	gad1.1	slc17a7	14	14	3	37	168	0.053994	0.19641	0.047566	0.1912	0.033455	1	100
Spike-800	gad1.1	slc17a7	14	14	4	8	101	0.062431	0.17658	0.034615	0.14574	0.188	1	100
Spike-800	gad1.1	slc17a7	18	18	3	29	144	0.12056	0.41477	0.045327	0.1957	0.30662	1	100
Spike-800	gad1.1	slc17a7	18	18	4	6	101	0	0	0.034955	0.19115	-0.18739	1	100
Spike-800	gad1.1	slc17a7	22	22	4	24	69	0.020833	0.10206	0.10858	0.5058	-0.19931	1	100
Spike-800_duration	gad1.1	slc17a7	22	22	2	137	228	1.927	9.871	34.667	23.337	-1.686	4.7727e-15	4.7727e-13
Spike-800_duration	gad1.1	slc17a7	22	22	3	71	124	1.2394	6.5759	33.641	27.843	-1.4351	5.2308e-10	5.2308e-08
Spike-800_duration	gad1.1	slc17a7	22	22	4	24	69	0.66667	3.266	25.429	8.5412	-3.2738	2.1599e-05	0.0021599
Spike-800_duration	gad1.1	slc17a7	14	14	2	100	211	6.76	23.19	4.5561	32.136	0.074543	0.79603	79.603
Spike-800_duration	gad1.1	slc17a7	18	18	3	29	144	6	18.127	2.6019	11.21	0.26958	0.99491	99.491
Spike-800_duration	gad1.1	slc17a7	18	18	2	103	173	4.4078	14.602	2.3969	10.662	0.16379	0.99987	99.987
Spike-800_duration	gad1.1	slc17a7	14	14	3	37	168	6.3784	26.956	5.7222	35.943	0.019008	1	100
Spike-800_duration	gad1.1	slc17a7	14	14	4	8	101	4	11.314	6.099	44.097	-0.049125	1	100
Spike-800_duration	gad1.1	slc17a7	18	18	4	6	101	0	0	1.6502	9.112	-0.18557	1	100
