# Supplementary material for: Calcium Activity Dynamics Correlate with Neuronal Phenotype at a Single Cell Level and in a Threshold-Dependent Manner
Source: Int J Mol Sci. 2019 Apr 16;20(8):1880. doi: 10.3390/ijms20081880 (PMC6515432; doi:10.3390/ijms20081880)
Supplement: Supplementary file 1 [file ijms-20-01880-s001.zip › Supppl_Data_pdf_figs/Supplementary_Table_5_tubb2b vs sox2.xlsx]

## Sheet: Sheet1
Measure	Gene1	Gene2	Stage_gene1	Stage_gene2	FISH_score_Threshold	#of cells gene1	#of cells gene2	Mean_gene1	std_gene1	mean_gene2	std_gene2	Cohen's_d	P value	Padj=KSP*100
Average Power	tubb2b	sox2	14	14	2	112	267	1131.8	1436.4	7136.8	6837.2	-1.0361	1.86e-48	1.86e-46
Average Power	tubb2b	sox2	18	18	2	143	401	249.05	991.06	12160	23476	-0.5904	3.69e-38	3.69e-36
Average Power	tubb2b	sox2	18	18	3	69	297	336.18	1414.7	15149	24392	-0.67317	8.38e-34	8.38e-32
Average Power	tubb2b	sox2	14	14	3	46	186	1415	1540.8	7772.3	7205.3	-0.97836	2.49e-23	2.49e-21
Average Power	tubb2b	sox2	22	22	2	133	146	316.52	889.56	51.923	121.79	0.42652	1.27e-16	1.27e-14
Average Power	tubb2b	sox2	22	22	3	73	118	333.1	1006.2	44.919	102.15	0.46019	8.89e-14	8.89e-12
Average Power	tubb2b	sox2	22	22	4	35	77	216.16	410.06	37.479	94.909	0.74069	1.55e-09	1.55e-07
Average Power	tubb2b	sox2	14	14	4	16	89	1916.5	2016.5	7944.8	5522.5	-1.1678	5.59e-09	5.59e-07
Average Power	tubb2b	sox2	18	18	4	4	250	347.68	213.33	17570	25792	-0.67175	0.0004574	0.04574
Hurst Exponent	tubb2b	sox2	22	22	2	133	146	0.63399	0.05656	0.58127	0.0712	0.8156	7.6e-16	7.6e-14
Hurst Exponent	tubb2b	sox2	22	22	3	73	118	0.63018	0.050792	0.57682	0.066188	0.87784	2.74e-11	2.74e-09
Hurst Exponent	tubb2b	sox2	14	14	2	112	267	0.62865	0.0781	0.58237	0.056575	0.72693	1.17e-06	0.000117
Hurst Exponent	tubb2b	sox2	14	14	3	46	186	0.64519	0.063541	0.5844	0.056175	1.0537	1.55e-06	0.000155
Hurst Exponent	tubb2b	sox2	22	22	4	35	77	0.62106	0.045141	0.57764	0.064061	0.73763	2.13e-06	0.000213
Hurst Exponent	tubb2b	sox2	14	14	4	16	89	0.6639	0.055089	0.57933	0.062264	1.3802	0.00012046	0.012046
Hurst Exponent	tubb2b	sox2	18	18	3	69	297	0.58559	0.059014	0.59805	0.052291	-0.23241	0.014146	1.4146
Hurst Exponent	tubb2b	sox2	18	18	2	143	401	0.58458	0.05905	0.59153	0.057682	-0.11968	0.23053	23.053
Hurst Exponent	tubb2b	sox2	18	18	4	4	250	0.59791	0.037475	0.60256	0.050836	-0.091683	0.93259	93.259
Markovian Entropy	tubb2b	sox2	22	22	2	133	146	0.8854	0.099649	0.94713	0.09123	-0.64752	1.42e-26	1.42e-24
Markovian Entropy	tubb2b	sox2	22	22	3	73	118	0.89024	0.092342	0.954	0.07636	-0.76991	3.88e-18	3.88e-16
Markovian Entropy	tubb2b	sox2	22	22	4	35	77	0.90367	0.069812	0.95213	0.080353	-0.62728	7.85e-11	7.85e-09
Markovian Entropy	tubb2b	sox2	14	14	2	112	267	0.89579	0.10236	0.9602	0.042224	-0.97742	9.33e-08	9.33e-06
Markovian Entropy	tubb2b	sox2	14	14	4	16	89	0.83765	0.11069	0.95778	0.050837	-1.9013	8.5e-06	0.00085
Markovian Entropy	tubb2b	sox2	14	14	3	46	186	0.88012	0.099207	0.9568	0.045638	-1.278	9.8e-06	0.00098
Markovian Entropy	tubb2b	sox2	18	18	3	69	297	0.95541	0.071446	0.94721	0.057575	0.13577	0.0011211	0.11211
Markovian Entropy	tubb2b	sox2	18	18	2	143	401	0.95333	0.066322	0.94966	0.062681	0.057686	0.028966	2.8966
Markovian Entropy	tubb2b	sox2	18	18	4	4	250	0.90412	0.068148	0.94287	0.060808	-0.63615	0.41313	41.313
Spike-125	tubb2b	sox2	22	22	2	133	146	20.66	6.5208	26.75	8.6863	-0.7878	2.03e-14	2.03e-12
Spike-125	tubb2b	sox2	14	14	2	112	267	22.145	7.7613	28.429	6.0005	-0.95677	3.1229e-13	3.1229e-11
Spike-125	tubb2b	sox2	22	22	3	73	118	20.638	6.2087	27.01	8.5496	-0.82319	1.64e-10	1.64e-08
Spike-125	tubb2b	sox2	14	14	3	46	186	20.912	7.473	28.114	5.9722	-1.1442	5.31e-10	5.31e-08
Spike-125	tubb2b	sox2	14	14	4	16	89	18.323	7.1608	28.678	5.8197	-1.7161	3.33e-07	3.33e-05
Spike-125	tubb2b	sox2	22	22	4	35	77	21.249	5.0748	27.304	7.8624	-0.85062	4.2e-06	0.00042
Spike-125	tubb2b	sox2	18	18	4	4	250	23.349	7.4122	26.592	6.2199	-0.52008	0.29152	29.152
Spike-125	tubb2b	sox2	18	18	3	69	297	27.601	6.3941	26.818	6.186	0.12575	0.46235	46.235
Spike-125	tubb2b	sox2	18	18	2	143	401	27.055	6.2004	26.861	6.8743	0.029038	0.71289	71.289
Spike-125_duration	tubb2b	sox2	22	22	2	133	146	5.9237	5.2838	4.0292	2.6505	0.45973	2.26e-25	2.26e-23
Spike-125_duration	tubb2b	sox2	22	22	3	73	118	5.601	4.1486	3.854	2.4393	0.54593	4.63e-19	4.63e-17
Spike-125_duration	tubb2b	sox2	22	22	4	35	77	4.9169	1.7061	3.8304	1.8463	0.60227	1.93e-10	1.93e-08
Spike-125_duration	tubb2b	sox2	14	14	2	112	267	5.2098	3.2789	3.5926	1.3978	0.75866	1.52e-09	1.52e-07
Spike-125_duration	tubb2b	sox2	14	14	3	46	186	5.562	3.5442	3.6458	1.2542	0.99312	5.81e-06	0.000581
Spike-125_duration	tubb2b	sox2	14	14	4	16	89	6.0863	2.825	3.569	1.2513	1.5921	0.00023146	0.023146
Spike-125_duration	tubb2b	sox2	18	18	3	69	297	30.713	20.714	31.714	16.038	-0.058859	0.00062187	0.062187
Spike-125_duration	tubb2b	sox2	18	18	2	143	401	30.41	16.746	34.327	58.641	-0.076639	0.044026	4.4026
Spike-125_duration	tubb2b	sox2	18	18	4	4	250	4.7106	1.2754	4.0624	2.1371	0.30446	0.12395	12.395
Spike-150	tubb2b	sox2	14	14	2	112	267	13.231	4.7337	15.778	3.6783	-0.63396	1.8596e-07	1.8596e-05
Spike-150	tubb2b	sox2	14	14	3	46	186	13.018	5.0422	15.725	3.5713	-0.69343	4.7e-05	0.0047
Spike-150	tubb2b	sox2	14	14	4	16	89	10.925	5.1092	15.527	3.2674	-1.28	0.00049616	0.049616
Spike-150	tubb2b	sox2	22	22	2	133	146	13.736	4.3286	14.806	4.5757	-0.23989	0.0012892	0.12892
Spike-150	tubb2b	sox2	18	18	2	143	401	15.075	3.1758	15.268	4.204	-0.048648	0.0056472	0.56472
Spike-150	tubb2b	sox2	22	22	3	73	118	13.586	4.2083	14.858	4.5927	-0.28576	0.020062	2.0062
Spike-150	tubb2b	sox2	18	18	3	69	297	15.211	3.3937	15.434	3.9012	-0.058547	0.15972	15.972
Spike-150	tubb2b	sox2	22	22	4	35	77	13.985	3.4818	15.005	4.1754	-0.25664	0.20936	20.936
Spike-150	tubb2b	sox2	18	18	4	4	250	16.482	5.1905	15.684	3.9165	0.20278	0.59559	59.559
Spike-150_duration	tubb2b	sox2	22	22	2	133	146	6.098	5.9805	4.0233	3.0849	0.44207	3.02e-21	3.02e-19
Spike-150_duration	tubb2b	sox2	22	22	3	73	118	5.9879	5.7239	3.8007	2.6939	0.53089	1.13e-15	1.13e-13
Spike-150_duration	tubb2b	sox2	14	14	2	112	267	46.953	47.982	27.642	17.716	0.64393	3.0219e-12	3.0219e-10
Spike-150_duration	tubb2b	sox2	14	14	3	46	186	6.2059	5.9571	3.5293	2.2325	0.80879	2.91e-09	2.91e-07
Spike-150_duration	tubb2b	sox2	22	22	4	35	77	4.8802	1.9346	3.8007	2.3123	0.49009	5.92e-09	5.92e-07
Spike-150_duration	tubb2b	sox2	14	14	4	16	89	7.4046	4.68	3.4091	1.7447	1.6604	1.67e-06	0.000167
Spike-150_duration	tubb2b	sox2	18	18	3	69	297	3.8753	4.3339	3.8964	2.8891	-0.0065946	0.015065	1.5065
Spike-150_duration	tubb2b	sox2	18	18	2	143	401	3.7338	3.1679	4.278	7.7974	-0.078952	0.28815	28.815
Spike-150_duration	tubb2b	sox2	18	18	4	4	250	4.4768	1.8181	3.9628	3.0879	0.16711	0.55272	55.272
Spike-200	tubb2b	sox2	22	22	2	133	146	6.5798	2.3955	3.8055	2.2707	1.1902	1.58e-16	1.58e-14
Spike-200	tubb2b	sox2	22	22	3	73	118	6.64	2.3785	3.778	2.305	1.2266	1.28e-12	1.28e-10
Spike-200	tubb2b	sox2	22	22	4	35	77	6.3787	2.204	3.915	2.2095	1.116	1.41e-06	0.000141
Spike-200	tubb2b	sox2	18	18	3	69	297	3.5204	1.9628	4.4018	2.2233	-0.40488	0.00067398	0.067398
Spike-200	tubb2b	sox2	14	14	2	112	267	4.5581	2.0128	3.668	2.1538	0.42118	0.00073904	0.073904
Spike-200	tubb2b	sox2	14	14	3	46	186	4.8535	2.0272	3.8593	2.2321	0.45323	0.0055352	0.55352
Spike-200	tubb2b	sox2	18	18	2	143	401	4.0772	2.5244	4.1445	2.3579	-0.028028	0.030022	3.0022
Spike-200	tubb2b	sox2	14	14	4	16	89	4.8072	2.4797	3.6399	2.3113	0.49956	0.24108	24.108
Spike-200	tubb2b	sox2	18	18	4	4	250	4.7447	2.4972	4.5634	2.2356	0.081005	0.97106	97.106
Spike-200_duration	tubb2b	sox2	14	14	2	112	267	6.0829	6.1062	3.4541	2.7232	0.65292	6.42e-11	6.42e-09
Spike-200_duration	tubb2b	sox2	22	22	2	133	146	5.4308	5.8836	4.1123	3.5005	0.27547	1.62e-10	1.62e-08
Spike-200_duration	tubb2b	sox2	14	14	3	46	186	6.6425	7.1586	3.5171	2.8252	0.77067	8.75e-09	8.75e-07
Spike-200_duration	tubb2b	sox2	22	22	3	73	118	5.653	6.4347	3.9647	3.2525	0.35735	3.09e-08	3.09e-06
Spike-200_duration	tubb2b	sox2	14	14	4	16	89	8.6458	8.7893	3.2953	1.9434	1.4062	3.27e-06	0.000327
Spike-200_duration	tubb2b	sox2	22	22	4	35	77	5.032	3.0195	3.9151	2.6667	0.40171	7.88e-05	0.00788
Spike-200_duration	tubb2b	sox2	18	18	3	69	297	4.1125	4.3213	4.0225	3.4554	0.024797	0.015685	1.5685
Spike-200_duration	tubb2b	sox2	18	18	2	143	401	3.9424	3.9184	4.5588	9.1874	-0.075701	0.47626	47.626
Spike-200_duration	tubb2b	sox2	18	18	4	4	250	7.6611	9.0045	4.0369	3.5519	0.9889	0.62681	62.681
Spike-300	tubb2b	sox2	14	14	2	113	267	1.2367	1.2075	0.38405	0.68527	0.97646	1.2487e-10	1.2487e-08
Spike-300	tubb2b	sox2	14	14	3	46	186	1.4007	1.2217	0.4088	0.69147	1.2058	1.5182e-07	1.5182e-05
Spike-300	tubb2b	sox2	14	14	4	16	89	1.9353	1.3261	0.34873	0.62808	2.0601	1.0244e-05	0.0010244
Spike-300	tubb2b	sox2	22	22	2	133	146	1.3297	1.4181	0.72509	1.19	0.46376	2.1093e-05	0.0021093
Spike-300	tubb2b	sox2	22	22	3	73	118	1.3838	1.2497	0.68202	1.1088	0.60263	2.9698e-05	0.0029698
Spike-300	tubb2b	sox2	18	18	3	69	297	0.57801	0.88277	0.66731	0.94127	-0.095952	0.0011705	0.11705
Spike-300	tubb2b	sox2	22	22	4	35	77	1.4556	1.2783	0.75977	1.0095	0.63273	0.0054789	0.54789
Spike-300	tubb2b	sox2	18	18	2	143	401	0.66095	0.8925	0.69421	1.0963	-0.031772	0.0084085	0.84085
Spike-300	tubb2b	sox2	18	18	4	4	250	1.1238	1.4346	0.63476	0.89292	0.54255	0.69728	69.728
Spike-300_duration	tubb2b	sox2	14	14	4	16	89	64.101	44.224	39.626	28.972	0.7732	0.047731	4.7731
Spike-300_duration	tubb2b	sox2	14	14	2	113	267	49.695	34.936	40.888	33.901	0.25743	0.04914	4.914
Spike-300_duration	tubb2b	sox2	14	14	3	46	186	48.921	34.942	41.115	34.715	0.22457	0.089652	8.9652
Spike-300_duration	tubb2b	sox2	22	22	2	133	146	33.709	30.522	40.62	31.108	-0.22416	0.10681	10.681
Spike-300_duration	tubb2b	sox2	18	18	4	4	250	33.333	5.6569	36.808	32.492	-0.10757	0.39538	39.538
Spike-300_duration	tubb2b	sox2	18	18	3	69	297	49.177	64.264	36.728	30.643	0.31773	0.66875	66.875
Spike-300_duration	tubb2b	sox2	22	22	3	73	118	35.688	32.424	37.826	26.764	-0.073608	0.75492	75.492
Spike-300_duration	tubb2b	sox2	18	18	2	143	401	40.844	46.16	40.656	56.431	0.0034874	0.82236	82.236
Spike-300_duration	tubb2b	sox2	22	22	4	35	77	34.533	29.5	34.83	24.113	-0.011486	0.96393	96.393
Spike-400	tubb2b	sox2	14	14	2	113	267	0.54542	0.68715	0.1779	0.48395	0.66577	2.6914e-07	2.6914e-05
Spike-400	tubb2b	sox2	14	14	4	16	89	0.96767	0.71727	0.17416	0.6035	1.277	1.0244e-05	0.0010244
Spike-400	tubb2b	sox2	14	14	3	46	186	0.55375	0.65102	0.1828	0.50019	0.69589	0.00048632	0.048632
Spike-400	tubb2b	sox2	18	18	3	69	297	0.23369	0.51941	0.20964	0.45858	0.051114	0.19904	19.904
Spike-400	tubb2b	sox2	18	18	2	143	401	0.28868	0.61563	0.22295	0.49704	0.12387	0.20584	20.584
Spike-400	tubb2b	sox2	22	22	2	133	146	0.30338	0.74431	0.35882	0.89924	-0.066874	0.95606	95.606
Spike-400	tubb2b	sox2	18	18	4	4	250	0.12486	0.24973	0.18105	0.41366	-0.13636	0.97339	97.339
Spike-400	tubb2b	sox2	22	22	3	73	118	0.29864	0.65236	0.34238	0.84632	-0.056214	1	100
Spike-400	tubb2b	sox2	22	22	4	35	77	0.25686	0.61015	0.27821	0.64183	-0.03378	1	100
Spike-400_duration	tubb2b	sox2	22	22	2	133	146	41.419	33.158	53.179	31.196	-0.36585	0.02996	2.996
Spike-400_duration	tubb2b	sox2	14	14	2	113	267	60.575	51.788	43.563	40.298	0.38649	0.088735	8.8735
Spike-400_duration	tubb2b	sox2	14	14	4	16	89	56.308	32.984	36.889	25.799	0.72017	0.11658	11.658
Spike-400_duration	tubb2b	sox2	14	14	3	46	186	61.44	51.568	42.417	35.163	0.48877	0.16312	16.312
Spike-400_duration	tubb2b	sox2	18	18	4	4	250	16	0	38.681	33.481	-0.68149	0.37019	37.019
Spike-400_duration	tubb2b	sox2	18	18	2	143	401	29.51	15.557	43.521	53.949	-0.29795	0.54816	54.816
Spike-400_duration	tubb2b	sox2	18	18	3	69	297	30.505	19.393	36.983	30.565	-0.22488	0.60396	60.396
Spike-400_duration	tubb2b	sox2	22	22	4	35	77	43.259	33.883	42.507	23.475	0.027748	0.79336	79.336
Spike-400_duration	tubb2b	sox2	22	22	3	73	118	49.111	34.904	47.44	26.39	0.055865	0.88227	88.227
Spike-500	tubb2b	sox2	14	14	2	113	267	0.31912	0.53458	0.080545	0.24158	0.6728	9.4905e-05	0.0094905
Spike-500	tubb2b	sox2	14	14	4	16	89	0.53066	0.56117	0.050562	0.20007	1.6968	0.0014926	0.14926
Spike-500	tubb2b	sox2	14	14	3	46	186	0.33661	0.50559	0.088713	0.25771	0.77079	0.0079573	0.79573
Spike-500	tubb2b	sox2	18	18	2	143	401	0.13052	0.31395	0.098303	0.29809	0.10655	0.47383	47.383
Spike-500	tubb2b	sox2	18	18	3	69	297	0.10858	0.24028	0.090909	0.26346	0.068136	0.57786	57.786
Spike-500	tubb2b	sox2	22	22	2	133	146	0.17946	0.54307	0.22838	0.62139	-0.083568	0.99556	99.556
Spike-500	tubb2b	sox2	18	18	4	4	250	0.12486	0.24973	0.07	0.22428	0.24427	0.99999	99.999
Spike-500	tubb2b	sox2	22	22	3	73	118	0.19602	0.53525	0.20215	0.55915	-0.011149	1	100
Spike-500	tubb2b	sox2	22	22	4	35	77	0.07135	0.21475	0.15412	0.4077	-0.23036	1	100
Spike-500_duration	tubb2b	sox2	14	14	2	113	267	54.878	37.969	43.871	41.55	0.27164	0.14922	14.922
Spike-500_duration	tubb2b	sox2	14	14	3	46	186	55.482	32.705	40.696	40.356	0.37935	0.16351	16.351
Spike-500_duration	tubb2b	sox2	18	18	2	143	401	31.63	23.652	51.527	69.148	-0.32821	0.25871	25.871
Spike-500_duration	tubb2b	sox2	22	22	4	35	77	61	45.181	41.59	23.364	0.61133	0.30833	30.833
Spike-500_duration	tubb2b	sox2	18	18	4	4	250	16	0	46.5	35.887	-0.85499	0.37784	37.784
Spike-500_duration	tubb2b	sox2	14	14	4	16	89	51.407	31.588	40.667	27.761	0.37886	0.53267	53.267
Spike-500_duration	tubb2b	sox2	22	22	2	133	146	44.597	32.816	45.875	25.769	-0.04357	0.69716	69.716
Spike-500_duration	tubb2b	sox2	22	22	3	73	118	50.524	34.369	41.764	26.417	0.29495	0.78437	78.437
Spike-500_duration	tubb2b	sox2	18	18	3	69	297	35.692	31.303	40.667	32.113	-0.15563	0.87937	87.937
Spike-600	tubb2b	sox2	14	14	2	113	267	0.20332	0.37542	0.048727	0.18278	0.60513	0.002993	0.2993
Spike-600	tubb2b	sox2	14	14	3	46	186	0.22803	0.41734	0.045699	0.178	0.74711	0.028787	2.8787
Spike-600	tubb2b	sox2	14	14	4	16	89	0.28094	0.54617	0.022472	0.12859	1.0772	0.20368	20.368
Spike-600	tubb2b	sox2	18	18	2	143	401	0.071142	0.22167	0.05836	0.20365	0.061302	0.76276	76.276
Spike-600	tubb2b	sox2	18	18	3	69	297	0.065146	0.18986	0.048822	0.17478	0.091866	0.96055	96.055
Spike-600	tubb2b	sox2	22	22	4	35	77	0.02854	0.11762	0.10843	0.30796	-0.30238	0.99204	99.204
Spike-600	tubb2b	sox2	22	22	2	133	146	0.094194	0.37675	0.14271	0.43423	-0.11895	0.9985	99.85
Spike-600	tubb2b	sox2	18	18	4	4	250	0.12486	0.24973	0.044	0.16177	0.4958	0.99893	99.893
Spike-600	tubb2b	sox2	22	22	3	73	118	0.13056	0.48126	0.12154	0.37379	0.021576	1	100
Spike-600_duration	tubb2b	sox2	14	14	2	113	267	12.885	26.163	3.221	16.357	0.48868	0.0023909	0.23909
Spike-600_duration	tubb2b	sox2	14	14	3	46	186	11.913	21.787	3.0753	16.451	0.50151	0.028787	2.8787
Spike-600_duration	tubb2b	sox2	14	14	4	16	89	11.5	18.981	1.3483	7.2599	1.0281	0.20368	20.368
Spike-600_duration	tubb2b	sox2	22	22	4	35	77	4.8	19.995	5.6277	19.889	-0.041547	0.99204	99.204
Spike-600_duration	tubb2b	sox2	18	18	4	4	250	4	8	4.224	18.108	-0.01243	0.99893	99.893
Spike-600_duration	tubb2b	sox2	22	22	2	133	146	5.218	17.539	6.1315	19.333	-0.049376	0.99993	99.993
Spike-600_duration	tubb2b	sox2	22	22	3	73	118	6.3288	19.192	5.8463	19.804	0.024648	0.99999	99.999
Spike-600_duration	tubb2b	sox2	18	18	2	143	401	3.6177	11.587	4.5237	17.468	-0.056147	1	100
Spike-600_duration	tubb2b	sox2	18	18	3	69	297	4.1739	13.693	4.1077	17.119	0.0040022	1	100
Spike-700	tubb2b	sox2	14	14	2	113	267	0.12377	0.27139	0.029963	0.13378	0.50564	0.073054	7.3054
Spike-700	tubb2b	sox2	14	14	3	46	186	0.11946	0.26194	0.032258	0.13369	0.52299	0.46856	46.856
Spike-700	tubb2b	sox2	14	14	4	16	89	0.15608	0.30071	0.016854	0.090749	0.97946	0.49785	49.785
Spike-700	tubb2b	sox2	18	18	2	143	401	0.046694	0.17089	0.035916	0.1536	0.068081	0.99674	99.674
Spike-700	tubb2b	sox2	18	18	3	69	297	0.028954	0.11757	0.026936	0.12714	0.016089	0.99951	99.951
Spike-700	tubb2b	sox2	22	22	2	133	146	0.081911	0.34493	0.093947	0.30415	-0.037122	1	100
Spike-700	tubb2b	sox2	22	22	3	73	118	0.11503	0.43914	0.082378	0.26817	0.095049	1	100
Spike-700	tubb2b	sox2	18	18	4	4	250	0	0	0.022	0.1121	-0.19743	1	100
Spike-700	tubb2b	sox2	22	22	4	35	77	0.02854	0.11762	0.067866	0.23285	-0.19249	1	100
Spike-700_duration	tubb2b	sox2	14	14	2	113	267	8.9204	23.003	2.367	15.147	0.36735	0.073054	7.3054
Spike-700_duration	tubb2b	sox2	14	14	3	46	186	7.5652	17.572	2.4946	15.737	0.31469	0.4212	42.12
Spike-700_duration	tubb2b	sox2	14	14	4	16	89	7.75	15.898	0.89888	5.0363	0.89592	0.49785	49.785
Spike-700_duration	tubb2b	sox2	18	18	2	143	401	2.1538	7.8832	3.0756	13.978	-0.072768	0.99986	99.986
Spike-700_duration	tubb2b	sox2	22	22	2	133	146	3.8897	14.052	4.9452	17.366	-0.066493	1	100
Spike-700_duration	tubb2b	sox2	18	18	3	69	297	1.971	8.1637	2.5455	12.904	-0.04724	1	100
Spike-700_duration	tubb2b	sox2	22	22	3	73	118	4.7306	15.775	4.9492	18.197	-0.012623	1	100
Spike-700_duration	tubb2b	sox2	18	18	4	4	250	0	0	2.576	13.645	-0.18993	1	100
Spike-700_duration	tubb2b	sox2	22	22	4	35	77	3.8857	17.395	4.1558	17.573	-0.01542	1	100
Spike-800	tubb2b	sox2	14	14	2	113	267	0.092828	0.2457	0.016854	0.090408	0.49414	0.29709	29.709
Spike-800	tubb2b	sox2	14	14	3	46	186	0.097742	0.24969	0.016129	0.088581	0.59988	0.63594	63.594
Spike-800	tubb2b	sox2	14	14	4	16	89	0.12486	0.28836	0.005618	0.053	0.98996	0.75148	75.148
Spike-800	tubb2b	sox2	18	18	2	143	401	0.036216	0.13335	0.031402	0.14099	0.034628	0.97919	97.919
Spike-800	tubb2b	sox2	18	18	3	69	297	0.028954	0.11757	0.026936	0.13362	0.015429	0.99989	99.989
Spike-800	tubb2b	sox2	22	22	2	133	146	0.060084	0.30142	0.06658	0.24308	-0.023843	1	100
Spike-800	tubb2b	sox2	22	22	3	73	118	0.075259	0.37846	0.065448	0.23955	0.032689	1	100
Spike-800	tubb2b	sox2	18	18	4	4	250	0	0	0.024	0.13226	-0.18254	1	100
Spike-800	tubb2b	sox2	22	22	4	35	77	0.01427	0.084422	0.054893	0.20665	-0.22814	1	100
Spike-800_duration	tubb2b	sox2	14	14	2	113	267	5.5929	17.821	1.7079	13.636	0.25903	0.29709	29.709
Spike-800_duration	tubb2b	sox2	14	14	3	46	186	4.087	11.139	1.7634	14.902	0.16312	0.63594	63.594
Spike-800_duration	tubb2b	sox2	14	14	4	16	89	3.5	7.7115	0.17978	1.696	0.99577	0.75148	75.148
Spike-800_duration	tubb2b	sox2	18	18	2	143	401	1.6783	6.5677	2.1945	11.059	-0.051223	1	100
Spike-800_duration	tubb2b	sox2	22	22	2	133	146	2.9674	12.475	3.5342	15.399	-0.040253	1	100
Spike-800_duration	tubb2b	sox2	18	18	3	69	297	1.5072	6.6191	1.6431	9.0759	-0.015669	1	100
Spike-800_duration	tubb2b	sox2	22	22	3	73	118	3.4886	14.549	3.7966	16.421	-0.019577	1	100
Spike-800_duration	tubb2b	sox2	18	18	4	4	250	0	0	1.632	9.5535	-0.17185	1	100
Spike-800_duration	tubb2b	sox2	22	22	4	35	77	2.7429	16.227	3.3247	16.523	-0.035407	1	100
